# Supplementary material for: Ecological and genomic signatures of the convergent evolution of planktivory in fossil and living reef fishes over deep time
Source: Nat Commun. 2026 May 22;17:6739. doi: 10.1038/s41467-026-73110-3 (PMC13385881; doi:10.1038/s41467-026-73110-3)
Supplement: Supplementary file 4 — Supplementary Data 2 [file 41467_2026_73110_MOESM4_ESM.xlsx]

## Sheet: Sheet1
Family	Genus	Species name	Institution from Tissue Source	Tissue collection number	Catalog number	Voucher collection number	Bioproject_accession	Biosample_accession	SRA	Locality	Country	Basin
Acanthuridae	Acanthurus	Acanthurus albimento	USNM	AF0YH71	443122	PHISH-228	PRJNA1418135	SAMN55282817	SRR37324493	Luzon Island, Cagayan, vicinity of San Vicente	Philippines	North Pacific Ocean
Acanthuridae	Acanthurus	Acanthurus bariene	USNM	AC1VN02	438052	PHIL-442	PRJNA1418135	SAMN55282818	SRR37324492	Luzon Island, Aurora Province, vicinity of Baler, Sitio Castillo, Sabang	Philippines	North Pacific Ocean
Acanthuridae	Acanthurus	Acanthurus blochii	STRI	BFT11884	BFT11884	STRI-10379	PRJNA1418135	SAMN55282819	SRR37324481	Noumea-ste marie bay	New Caledonia	South Pacific Ocean
Acanthuridae	Acanthurus	Acanthurus chirurgus	UPR	FL0027	FL0027	MZUPRRP-I-00246	PRJNA1418135	SAMN55282820	SRR37324470	Manati, Los Tubos	Puerto Rico, United States	Western Atlantic Ocean
Acanthuridae	Acanthurus	Acanthurus coeruleus	UPR	FL0024	FL0024	MZUPRRP-I-00243	PRJNA1418135	SAMN55282822	SRR37324459	Manati, Los Tubos	Puerto Rico, United States	Western Atlantic Ocean
Acanthuridae	Acanthurus	Acanthurus dussumieri	USNM	AG9RH38	407885	RP-265	PRJNA1418135	SAMN55282823	SRR37324453	Luzon Island, Cagayan, vicinity of San Vicente	Philippines	North Pacific Ocean
Acanthuridae	Acanthurus	Acanthurus guttatus	USNM	AD9NN70	424115	AUST-428	PRJNA1418135	SAMN55282825	SRR37324452	Austral Islands, Rurutu, northeast side of island	French Polynesia	South Pacific Ocean
Acanthuridae	Acanthurus	Acanthurus leucopareius	USNM	AG9RQ69	399516	GAM-529	PRJNA1418135	SAMN55282826	SRR37324451	Gambier Archipelago, northwest coast of Makaroa Island	French Polynesia	South Pacific Ocean
Acanthuridae	Acanthurus	Acanthurus lineatus	USNM	AG5NP47	391250	mbio919	PRJNA1418135	SAMN55282827	SRR37324450	Moorea, shallow reef in the Opunohu pass	French Polynesia	South Pacific Ocean
Acanthuridae	Acanthurus	Acanthurus mata	USNM	AG9RD41	403159	PI-0159	PRJNA1418135	SAMN55282829	SRR37324449	Luzon Island, Metro Manila, Cubao	Philippines	North Pacific Ocean
Acanthuridae	Acanthurus	Acanthurus monroviae	USNM	AD9NG13	405198	CV11-198	PRJNA1418135	SAMN55282830	SRR37324491	off Sal island	Cape Verde	North Atlantic Ocean
Acanthuridae	Acanthurus	Acanthurus nigricans	USNM	AG9RS96	404689	GAM-762	PRJNA1418135	SAMN55282831	SRR37324490	Gambier Archipelago, Tarauru-Roa Island	French Polynesia	South Pacific Ocean
Acanthuridae	Acanthurus	Acanthurus nigricauda	STRI	BFT11894	BFT11894	STRI-10400	PRJNA1418135	SAMN55282832	SRR37324489	Noumea	New Caledonia	South Pacific Ocean
Acanthuridae	Acanthurus	Acanthurus nubilus	USNM	AG9RS98	404691	GAM-764	PRJNA1418135	SAMN55282835	SRR37324488	Gambier Archipelago, Tarauru-Roa Island	French Polynesia	South Pacific Ocean
Acanthuridae	Acanthurus	Acanthurus olivaceus	USNM	AG5NP42	391238	mbio1233	PRJNA1418135	SAMN55282836	SRR37324487	Moorea, Taotai Pass	French Polynesia	South Pacific Ocean
Acanthuridae	Acanthurus	Acanthurus tennentii	CSIRO	IN01572	IN01572	CSIRO unreg KD534	PRJNA1418135	SAMN55282839	SRR37324486	Bali, Kedonganan fish market	Indonesia	South Pacific Ocean
Acanthuridae	Acanthurus	Acanthurus tractus	USNM	AC3XT10	404438	BLZ 5020	PRJNA1418135	SAMN55282841	SRR37324485	Carrie Bow Cay	Belize	Western Atlantic Ocean
Acanthuridae	Acanthurus	Acanthurus triostegus	USNM	AG5NP51	391266	mbio935	PRJNA1418135	SAMN55282842	SRR37324484	Moorea, outer slope - Papetoai	French Polynesia	South Pacific Ocean
Acanthuridae	Acanthurus	Acanthurus xanthopterus	USNM	AG9RF52	403372	PI-0372	PRJNA1418135	SAMN55282843	SRR37324483	Negros Oriental, Dumaguete City	Philippines	North Pacific Ocean
Acanthuridae	Ctenochaetus	Ctenochaetus binotatus	USNM	AC1VG52	436251	VERDE-385	PRJNA1418135	SAMN55282844	SRR37324482	Oriental Mindoro, Puerto Galera	Philippines	North Pacific Ocean
Acanthuridae	Ctenochaetus	Ctenochaetus flavicauda	USNM	AG5NP37	391223	mbio1406	PRJNA1418135	SAMN55282845	SRR37324480	Moorea, Motu Temae	French Polynesia	South Pacific Ocean
Acanthuridae	Ctenochaetus	Ctenochaetus hawaiiensis	USNM	AG7PV39	409130	MARQ-130	PRJNA1418135	SAMN55282846	SRR37324479	Marquesas Islands, Banc Clark	French Polynesia	South Pacific Ocean
Acanthuridae	Ctenochaetus	Ctenochaetus striatus	USNM	AG9RP78	400561	GAM-437	PRJNA1418135	SAMN55282848	SRR37324478	Gambier Archipelago, off south coast of Ile Taravai on Ilots Tekoreu	French Polynesia	South Pacific Ocean
Acanthuridae	Ctenochaetus	Ctenochaetus strigosus	USNM	AH9BK96	442217	KB17-043	PRJNA1418135	SAMN55282849	SRR37324477	Hawaii, Oahu, Kaneohe Bay, Coconut Island	United States	North Pacific Ocean
Acanthuridae	Naso	Naso annulatus	USNM	AG5NY62	440150	mbio1798	PRJNA1418135	SAMN55282850	SRR37324476	Moorea, Vaiare Pass	French Polynesia	South Pacific Ocean
Acanthuridae	Naso	Naso brachycentron	USNM	AH0SV59	423558	PHI-188	PRJNA1418135	SAMN55282851	SRR37324475	Guiuan	Philippines	North Pacific Ocean
Acanthuridae	Naso	Naso brevirostris	USNM	AG9RF50	403370	PI-0370	PRJNA1418135	SAMN55282852	SRR37324474	Negros Oriental, Dumaguete City	Philippines	North Pacific Ocean
Acanthuridae	Naso	Naso caeruleacauda	USNM	AG9RE78	403298	PI-0298	PRJNA1418135	SAMN55282853	SRR37324473	Negros Oriental, Dumaguete City	Philippines	North Pacific Ocean
Acanthuridae	Naso	Naso hexacanthus	USNM	AG9RD90	403210	PI-0210	PRJNA1418135	SAMN55282854	SRR37324472	Batangas	Philippines	North Pacific Ocean
Acanthuridae	Naso	Naso lituratus	USNM	AG9RS64	399509	GAM-730	PRJNA1418135	SAMN55282855	SRR37324471	Gambier Archipelago, Papuri Island	French Polynesia	South Pacific Ocean
Acanthuridae	Naso	Naso mcdadei	CSIRO	IN02960	IN02960	CSIRO unreg KD956	PRJNA1418135	SAMN55282857	SRR37324469	Bali, Kedonganan fish market	Indonesia	South Pacific Ocean
Acanthuridae	Naso	Naso minor	USNM	AG9RE79	403299	PI-0299	PRJNA1418135	SAMN55282858	SRR37324468	Negros Oriental, Dumaguete City	Philippines	North Pacific Ocean
Acanthuridae	Naso	Naso thynnoides	USNM	AG9RE77	403297	PI-0297	PRJNA1418135	SAMN55282859	SRR37324467	Negros Oriental, Dumaguete City	Philippines	North Pacific Ocean
Acanthuridae	Naso	Naso tonganus	USNM	AH0SV11	424794	PHI-140	PRJNA1418135	SAMN55282860	SRR37324466	Guiuan	Philippines	North Pacific Ocean
Acanthuridae	Naso	Naso tuberosus	CSIRO	IN02880	IN02880	CSIRO unreg LM880	PRJNA1418135	SAMN55282861	SRR37324465	Lombok, Tanjung Luar fish market	Indonesia	South Pacific Ocean
Acanthuridae	Naso	Naso vlamingii	USNM	AG5NP05	390610	mbio1215	PRJNA1418135	SAMN55282863	SRR37324464	Moorea, Taotai Pass	French Polynesia	South Pacific Ocean
Acanthuridae	Paracanthurus	Paracanthurus hepatus	USNM	AH0SV56	424756	PHI-185	PRJNA1418135	SAMN55282864	SRR37324463	Guiuan	Philippines	North Pacific Ocean
Acanthuridae	Prionurus	Prionurus chrysurus	CSIRO	IN02885	IN02885	CSIRO unreg LM885	PRJNA1418135	SAMN55282865	SRR37324462	Lombok, Tanjung Luar fish market	Indonesia	South Pacific Ocean
Acanthuridae	Prionurus	Prionurus laticlavius	UPR	FL1415	FL1415	CPUM-12951	PRJNA1418135	SAMN55282866	SRR37324461	Guerrero, Zihuatanejo, Morros de Potosi	Mexico	Eastern Pacific Ocean
Acanthuridae	Zebrasoma	Zebrasoma flavescens	USNM	AH9BK78	442208	KB17-034	PRJNA1418135	SAMN55282867	SRR37324460	Hawaii, Oahu, Kaneohe Bay, Coconut Island	United States	North Pacific Ocean
Acanthuridae	Zebrasoma	Zebrasoma rostratum	USNM	AG9RT04	401120	GAM-770	PRJNA1418135	SAMN55282868	SRR37324458	Gambier Archipelago, Tarauru-Roa Island	French Polynesia	South Pacific Ocean
Acanthuridae	Zebrasoma	Zebrasoma scopas	USNM	AG5NQ56	392433	mbio442	PRJNA1418135	SAMN55282869	SRR37324457	Moorea, Club Med	French Polynesia	South Pacific Ocean
Acanthuridae	Zebrasoma	Zebrasoma velifer	USNM	AG9RQ22	399507	GAM-481	PRJNA1418135	SAMN55282870	SRR37324456	Gambier Archipelago, Mangareva Island	French Polynesia	South Pacific Ocean
Luvaridae	Luvarus	Luvarus imperialis	SIO	SIO 07-44	SIO 07-44	SIO 07-44	PRJNA1418135	SAMN55282872	SRR37324455	Baja California	Mexico	Eastern Pacific Ocean
Zanclidae	Zanclus	Zanclus cornutus	USNM	AG5NQ44	392415	mbio803	PRJNA1418135	SAMN55282873	SRR37324454	Moorea, Haapiti	French Polynesia	South Pacific Ocean
Museum acronyms
CSIRO	Australian National Fish Collection (Commonwealth Scientific and Industrial Research Organisation, Australia)
STRI	Smithsonian Tropical Research Institute
UPR	University of Puerto Rico - Rio Piedras Campus
USNM	Smithsonian Institution, National Museum of Natural History
SIO	Scripps Institution of Oceanography
