# Supplementary material for: Ecological and genomic signatures of the convergent evolution of planktivory in fossil and living reef fishes over deep time
Source: Nat Commun. 2026 May 22;17:6739. doi: 10.1038/s41467-026-73110-3 (PMC13385881; doi:10.1038/s41467-026-73110-3)
Supplement: Supplementary file 5 — Supplementary Data 3 [file 41467_2026_73110_MOESM5_ESM.xlsx]

## Sheet: Matching orthodatabases
Busco id odb 12	Status	Reference Genome Sequence	Busco id odb 10
99797at7898	Complete	ANN12232-RA	107599at7898
99736at7898	Complete	ANN07663-RA	67182at7898
99560at7898	Complete	ANN12083-RA	16098at7898
99110at7898	Complete	ANN03650-RA
98598at7898	Complete	ANN19478-RA	37701at7898
98528at7898	Complete	ANN19312-RA	93529at7898
98516at7898	Complete	ANN20817-RA
98422at7898	Complete	ANN10723-RA
98253at7898	Complete	ANN09550-RA	73755at7898
98191at7898	Complete	ANN14761-RA
98101at7898	Complete	ANN01320-RA
97642at7898	Complete	ANN01646-RA
97581at7898	Complete	ANN12633-RA	132089at7898
97464at7898	Complete	ANN22153-RA	72047at7898
97453at7898	Complete	ANN08435-RA	28764at7898
97380at7898	Missing
97333at7898	Complete	ANN05823-RA	1258at7898
97156at7898	Complete	ANN15753-RA	44132at7898
97042at7898	Complete	ANN07278-RA
96977at7898	Complete	ANN14564-RA	79837at7898
96836at7898	Complete	ANN00213-RA	66456at7898
96272at7898	Complete	ANN08765-RA	103286at7898
96255at7898	Complete	ANN21943-RA	26076at7898
96245at7898	Complete	ANN10506-RA	48205at7898
96123at7898	Complete	ANN09642-RA
95847at7898	Complete	ANN09781-RA	73791at7898
95714at7898	Missing
95675at7898	Complete	ANN13423-RA
95455at7898	Complete	ANN07078-RA	13830at7898
95406at7898	Complete	ANN04853-RA
95212at7898	Complete	ANN07612-RA
95005at7898	Complete	ANN07035-RA
94930at7898	Complete	ANN14881-RA	85318at7898
94678at7898	Missing
94569at7898	Complete	ANN00668-RA
94533at7898	Complete	ANN23113-RA	117446at7898
94340at7898	Complete	ANN10363-RA	92561at7898
94334at7898	Complete	ANN11995-RA	84717at7898
94324at7898	Complete	ANN22694-RA
94312at7898	Complete	ANN20716-RA	129701at7898
94278at7898	Complete	ANN05440-RA	7900at7898
93588at7898	Complete	ANN01526-RA	82531at7898
93395at7898	Complete	ANN04264-RA	96723at7898
92822at7898	Complete	ANN10590-RA	111891at7898
92567at7898	Complete	ANN18727-RA
92121at7898	Complete	ANN03880-RA	52432at7898
91744at7898	Complete	ANN21403-RA	101331at7898
91692at7898	Complete	ANN09686-RA
91249at7898	Complete	ANN14823-RA	26199at7898
91039at7898	Complete	ANN06724-RA
90971at7898	Complete	ANN05215-RA
90885at7898	Complete	ANN08094-RA	91225at7898
9074at7898	Complete	ANN18611-RA
90346at7898	Complete	ANN05657-RA
9032at7898	Complete	ANN02459-RA	101710at7898
90188at7898	Complete	ANN10650-RA	78759at7898
90007at7898	Complete	ANN15333-RA
89853at7898	Complete	ANN02527-RA
89814at7898	Complete	ANN06189-RA
89754at7898	Complete	ANN06927-RA
89466at7898	Missing
89319at7898	Complete	ANN17280-RA	87543at7898
89250at7898	Complete	ANN21931-RA	113664at7898
89073at7898	Complete	ANN10761-RA
87865at7898	Complete	ANN07550-RA	122857at7898
87766at7898	Complete	ANN17545-RA	71133at7898
86755at7898	Complete	ANN03919-RA
86166at7898	Complete	ANN08073-RA
86144at7898	Duplicated	ANN13023-RA
86144at7898	Duplicated	ANN16483-RA
85884at7898	Complete	ANN19962-RA
85592at7898	Complete	ANN01520-RA
85396at7898	Fragmented	ANN03724-RA	60045at7898
85379at7898	Complete	ANN19632-RA
85311at7898	Complete	ANN02191-RA
85139at7898	Complete	ANN14105-RA
84748at7898	Complete	ANN08709-RA
84451at7898	Complete	ANN14172-RA
84226at7898	Fragmented	ANN23439-RA
83793at7898	Complete	ANN02176-RA	73128at7898
83681at7898	Complete	ANN14640-RA
83603at7898	Complete	ANN14653-RA	75989at7898
83514at7898	Complete	ANN20678-RA	51039at7898
83460at7898	Complete	ANN14557-RA	23396at7898
83222at7898	Complete	ANN19802-RA
83137at7898	Complete	ANN01355-RA	56042at7898
83087at7898	Complete	ANN14041-RA	50192at7898
83042at7898	Complete	ANN11324-RA	72401at7898
82952at7898	Complete	ANN22471-RA	77760at7898
82835at7898	Missing
82669at7898	Complete	ANN13731-RA
82516at7898	Missing
82257at7898	Complete	ANN00642-RA
82106at7898	Complete	ANN06664-RA
82077at7898	Complete	ANN00954-RA
82003at7898	Complete	ANN12238-RA	71271at7898
81803at7898	Complete	ANN14235-RA
81760at7898	Complete	ANN13010-RA
81720at7898	Complete	ANN10397-RA	86476at7898
81676at7898	Complete	ANN07608-RA	42139at7898
81662at7898	Complete	ANN14048-RA	44354at7898
80929at7898	Complete	ANN20644-RA	118603at7898
80925at7898	Complete	ANN17169-RA
80892at7898	Complete	ANN16001-RA	68574at7898
80878at7898	Complete	ANN09961-RA
80803at7898	Complete	ANN08466-RA	85604at7898
80774at7898	Complete	ANN08768-RA	83776at7898
80458at7898	Complete	ANN01836-RA	69485at7898
80441at7898	Complete	ANN08263-RA
80024at7898	Complete	ANN15890-RA	94275at7898
80011at7898	Complete	ANN06677-RA	48033at7898
79996at7898	Complete	ANN10309-RA	46144at7898
79970at7898	Complete	ANN22539-RA	29433at7898
79903at7898	Complete	ANN10366-RA
79843at7898	Complete	ANN18027-RA	6305at7898
79780at7898	Complete	ANN07376-RA	122660at7898
79680at7898	Complete	ANN09285-RA	85031at7898
79604at7898	Complete	ANN09510-RA
79577at7898	Complete	ANN22675-RA	77670at7898
79567at7898	Complete	ANN01733-RA	15437at7898
79440at7898	Complete	ANN21009-RA
7932at7898	Missing
79191at7898	Complete	ANN12400-RA	75764at7898
78309at7898	Complete	ANN18346-RA	70420at7898
78182at7898	Complete	ANN20569-RA	49524at7898
78128at7898	Complete	ANN19928-RA
77916at7898	Complete	ANN07443-RA	95480at7898
77886at7898	Complete	ANN14832-RA
77836at7898	Complete	ANN08411-RA
77510at7898	Complete	ANN22275-RA
77461at7898	Complete	ANN10032-RA
77020at7898	Complete	ANN15375-RA
76783at7898	Complete	ANN02011-RA
76741at7898	Complete	ANN15250-RA	114218at7898
76713at7898	Complete	ANN07713-RA
76559at7898	Complete	ANN08581-RA
76512at7898	Complete	ANN09764-RA
76436at7898	Complete	ANN00916-RA
76316at7898	Missing
76268at7898	Missing
76253at7898	Complete	ANN07873-RA
76240at7898	Complete	ANN18317-RA
76100at7898	Complete	ANN17102-RA
75896at7898	Complete	ANN09095-RA
75895at7898	Complete	ANN20297-RA	93133at7898
75650at7898	Complete	ANN01007-RA	111311at7898
75473at7898	Complete	ANN21920-RA	118061at7898
75387at7898	Complete	ANN22729-RA
75242at7898	Complete	ANN14913-RA	74830at7898
75204at7898	Complete	ANN17470-RA	96353at7898
74938at7898	Complete	ANN03238-RA
74708at7898	Missing
74574at7898	Complete	ANN22961-RA
74453at7898	Complete	ANN05456-RA	108024at7898
74090at7898	Complete	ANN16983-RA	104419at7898
73847at7898	Complete	ANN13189-RA	131889at7898
72872at7898	Complete	ANN08679-RA
72494at7898	Complete	ANN07503-RA	100873at7898
72435at7898	Complete	ANN15990-RA	116553at7898
72324at7898	Complete	ANN09588-RA	134141at7898
72315at7898	Complete	ANN14529-RA	65727at7898
72050at7898	Complete	ANN20961-RA	53661at7898
71745at7898	Complete	ANN03462-RA	46855at7898
71611at7898	Missing
71502at7898	Complete	ANN12982-RA	52757at7898
71446at7898	Complete	ANN14787-RA	65752at7898
71416at7898	Complete	ANN15661-RA	101232at7898
70980at7898	Complete	ANN04507-RA	116510at7898
7086at7898	Complete	ANN17603-RA
70687at7898	Fragmented	ANN12964-RA
70579at7898	Complete	ANN22960-RA	51928at7898
70364at7898	Duplicated	ANN14663-RA
70364at7898	Duplicated	ANN14903-RA	80177at7898
70326at7898	Complete	ANN11144-RA	94156at7898
70221at7898	Complete	ANN12174-RA
70118at7898	Complete	ANN10330-RA	120540at7898
69796at7898	Missing
69712at7898	Complete	ANN14236-RA
69290at7898	Complete	ANN04851-RA
69120at7898	Complete	ANN07770-RA
68840at7898	Complete	ANN11084-RA	99590at7898
68836at7898	Complete	ANN17643-RA
68817at7898	Complete	ANN15614-RA
68724at7898	Complete	ANN22009-RA
68636at7898	Missing		117726at7898
68586at7898	Fragmented	ANN02260-RA
68313at7898	Complete	ANN19642-RA	59418at7898
68027at7898	Missing
67914at7898	Complete	ANN20713-RA	105408at7898
67889at7898	Complete	ANN12044-RA	128418at7898
67795at7898	Complete	ANN00136-RA	76909at7898
67515at7898	Missing
67391at7898	Complete	ANN03802-RA
67384at7898	Complete	ANN19702-RA
67071at7898	Complete	ANN05861-RA	128252at7898
64231at7898	Fragmented	ANN03605-RA
64161at7898	Complete	ANN20589-RA
64121at7898	Complete	ANN17297-RA
64075at7898	Complete	ANN08445-RA
64062at7898	Complete	ANN01343-RA	93458at7898
63351at7898	Complete	ANN05714-RA
63348at7898	Complete	ANN04336-RA
63307at7898	Complete	ANN19468-RA
63175at7898	Complete	ANN00024-RA
63019at7898	Complete	ANN09449-RA
63002at7898	Fragmented	ANN08093-RA
62916at7898	Missing
62753at7898	Complete	ANN16164-RA
62543at7898	Complete	ANN19646-RA
62447at7898	Complete	ANN15109-RA
62424at7898	Complete	ANN06766-RA
62061at7898	Complete	ANN19276-RA	119463at7898
61784at7898	Missing
61676at7898	Complete	ANN19915-RA	80957at7898
61520at7898	Complete	ANN09531-RA	35870at7898
60465at7898	Complete	ANN18450-RA
60413at7898	Complete	ANN04623-RA
60397at7898	Complete	ANN02064-RA
60123at7898	Complete	ANN13757-RA	22684at7898
59371at7898	Complete	ANN16955-RA
59315at7898	Missing
58893at7898	Fragmented	ANN10854-RA	71378at7898
58504at7898	Complete	ANN01166-RA	45743at7898
581819at7898	Complete	ANN17208-RA	8300at7898
581772at7898	Complete	ANN06957-RA
581584at7898	Complete	ANN10752-RA
581551at7898	Missing
581532at7898	Missing
581515at7898	Complete	ANN18867-RA
581475at7898	Complete	ANN13122-RA
581408at7898	Complete	ANN19835-RA
581271at7898	Fragmented	ANN14281-RA
581176at7898	Complete	ANN15163-RA	18660at7898
581159at7898	Complete	ANN15046-RA
581122at7898	Fragmented	ANN04872-RA
581070at7898	Complete	ANN08155-RA
581061at7898	Complete	ANN12497-RA
581031at7898	Missing
580997at7898	Complete	ANN04685-RA	112980at7898
580959at7898	Complete	ANN18863-RA	81580at7898
580889at7898	Complete	ANN17019-RA
580875at7898	Missing
580863at7898	Complete	ANN22244-RA	49955at7898
580838at7898	Complete	ANN05388-RA
580817at7898	Complete	ANN22449-RA	24319at7898
580787at7898	Missing
580760at7898	Complete	ANN03887-RA
580749at7898	Missing
580741at7898	Complete	ANN20335-RA
580652at7898	Complete	ANN00127-RA	135504at7898
580641at7898	Complete	ANN15169-RA
580551at7898	Complete	ANN02290-RA
580523at7898	Complete	ANN03910-RA
580484at7898	Complete	ANN01780-RA	82828at7898
580412at7898	Complete	ANN07843-RA
580376at7898	Complete	ANN15281-RA
580215at7898	Complete	ANN11933-RA
580213at7898	Complete	ANN05290-RA	40713at7898
580191at7898	Complete	ANN15854-RA	39521at7898
580169at7898	Complete	ANN06738-RA
580135at7898	Complete	ANN13910-RA	130369at7898
580103at7898	Complete	ANN15166-RA	10242at7898
580027at7898	Complete	ANN07815-RA
580018at7898	Complete	ANN15170-RA	40296at7898
579980at7898	Complete	ANN06124-RA
579974at7898	Missing
579966at7898	Complete	ANN06446-RA
579845at7898	Complete	ANN15475-RA
579806at7898	Complete	ANN15082-RA
57978at7898	Missing
579761at7898	Complete	ANN01927-RA	51384at7898
579684at7898	Complete	ANN05266-RA	128018at7898
579606at7898	Complete	ANN14169-RA	119157at7898
579601at7898	Complete	ANN10283-RA	109815at7898
579600at7898	Missing
579583at7898	Complete	ANN17804-RA
579560at7898	Complete	ANN06458-RA
579508at7898	Missing
579428at7898	Complete	ANN05000-RA
579426at7898	Complete	ANN11215-RA	115074at7898
579336at7898	Complete	ANN02204-RA
579304at7898	Complete	ANN10169-RA
579238at7898	Fragmented	ANN06200-RA
579228at7898	Complete	ANN02616-RA	111683at7898
579227at7898	Complete	ANN09910-RA
579201at7898	Complete	ANN22698-RA
579189at7898	Complete	ANN20200-RA
579148at7898	Complete	ANN02980-RA
579130at7898	Complete	ANN06239-RA
579087at7898	Complete	ANN16632-RA
579015at7898	Complete	ANN16565-RA
578964at7898	Complete	ANN20720-RA
578920at7898	Fragmented	ANN18440-RA
578904at7898	Complete	ANN04603-RA
578873at7898	Complete	ANN14044-RA	115081at7898
578790at7898	Complete	ANN17473-RA
578768at7898	Fragmented	ANN17192-RA	42181at7898
578738at7898	Complete	ANN03634-RA	135306at7898
578736at7898	Complete	ANN08725-RA
578697at7898	Complete	ANN02740-RA	69518at7898
578607at7898	Complete	ANN21449-RA	63810at7898
578575at7898	Complete	ANN14124-RA
578537at7898	Complete	ANN01930-RA
578525at7898	Complete	ANN09656-RA
578497at7898	Missing
578495at7898	Complete	ANN17860-RA	81095at7898
57848at7898	Complete	ANN16733-RA	92566at7898
578485at7898	Complete	ANN00245-RA	19930at7898
578391at7898	Complete	ANN15185-RA	1502at7898
578367at7898	Complete	ANN04298-RA	4171at7898
578357at7898	Complete	ANN20931-RA	98518at7898
578351at7898	Missing
578339at7898	Complete	ANN22517-RA
578286at7898	Missing
578284at7898	Complete	ANN14837-RA
578268at7898	Fragmented	ANN11901-RA
578215at7898	Complete	ANN11543-RA
578174at7898	Complete	ANN10382-RA
578136at7898	Fragmented	ANN19176-RA
578119at7898	Missing
578045at7898	Complete	ANN21016-RA
578000at7898	Complete	ANN20553-RA	46983at7898
577994at7898	Complete	ANN01537-RA	27450at7898
577951at7898	Complete	ANN16483-RA
577944at7898	Complete	ANN21820-RA	2212at7898
577914at7898	Complete	ANN06385-RA
577904at7898	Complete	ANN15591-RA
577892at7898	Complete	ANN02190-RA
577871at7898	Complete	ANN03321-RA	23603at7898
577870at7898	Fragmented	ANN23012-RA
577853at7898	Complete	ANN10140-RA
577750at7898	Complete	ANN17336-RA	40708at7898
577702at7898	Complete	ANN14754-RA
577661at7898	Complete	ANN22307-RA
577653at7898	Complete	ANN23091-RA
577610at7898	Complete	ANN18341-RA	5622at7898
577605at7898	Complete	ANN12135-RA
577522at7898	Complete	ANN22708-RA
577438at7898	Complete	ANN17167-RA
577409at7898	Complete	ANN06472-RA
577356at7898	Complete	ANN06243-RA	13411at7898
577309at7898	Duplicated	ANN08757-RA
577309at7898	Duplicated	ANN12270-RA
577309at7898	Duplicated	ANN17182-RA
577251at7898	Complete	ANN19474-RA	50534at7898
577241at7898	Complete	ANN03605-RA	121271at7898
577223at7898	Complete	ANN04297-RA	94125at7898
577152at7898	Complete	ANN07934-RA	9138at7898
577150at7898	Missing
577069at7898	Complete	ANN10344-RA	41822at7898
577034at7898	Complete	ANN11358-RA
577031at7898	Complete	ANN20511-RA
57697at7898	Complete	ANN04368-RA
576880at7898	Complete	ANN03971-RA
576845at7898	Complete	ANN09018-RA
576785at7898	Complete	ANN04188-RA	63053at7898
576758at7898	Complete	ANN19348-RA	6083at7898
576696at7898	Complete	ANN21515-RA	27050at7898
576681at7898	Complete	ANN06150-RA
576677at7898	Complete	ANN16396-RA	103865at7898
576654at7898	Complete	ANN21760-RA
576649at7898	Complete	ANN14274-RA	18819at7898
576531at7898	Complete	ANN11968-RA
576505at7898	Complete	ANN15829-RA	101900at7898
576487at7898	Complete	ANN13276-RA
576479at7898	Complete	ANN23197-RA
576478at7898	Complete	ANN17164-RA
576475at7898	Missing
576447at7898	Missing
576401at7898	Complete	ANN07924-RA	104761at7898
576366at7898	Complete	ANN15326-RA	50630at7898
576354at7898	Complete	ANN09543-RA
576259at7898	Complete	ANN22949-RA	53643at7898
576183at7898	Complete	ANN05109-RA	103263at7898
576178at7898	Missing
576174at7898	Complete	ANN00560-RA
576167at7898	Complete	ANN22495-RA	65685at7898
576143at7898	Missing
576127at7898	Complete	ANN16989-RA
576089at7898	Complete	ANN01311-RA
576056at7898	Complete	ANN23151-RA	75955at7898
576048at7898	Complete	ANN22400-RA
575979at7898	Missing
575977at7898	Complete	ANN19245-RA	60988at7898
575950at7898	Complete	ANN10130-RA	80086at7898
575924at7898	Complete	ANN03824-RA
575839at7898	Complete	ANN03928-RA
575776at7898	Fragmented	ANN16977-RA
575713at7898	Complete	ANN10001-RA
575712at7898	Complete	ANN17511-RA
575682at7898	Complete	ANN08921-RA	15796at7898
575679at7898	Complete	ANN01372-RA
575674at7898	Complete	ANN02521-RA	41198at7898
575614at7898	Complete	ANN21799-RA	92507at7898
575541at7898	Fragmented	ANN13024-RA
575455at7898	Complete	ANN22323-RA
575445at7898	Complete	ANN17733-RA
575442at7898	Complete	ANN08637-RA	48412at7898
575417at7898	Complete	ANN10711-RA
575409at7898	Complete	ANN03579-RA
575370at7898	Fragmented	ANN16541-RA
575366at7898	Complete	ANN00813-RA
575350at7898	Complete	ANN16974-RA
575317at7898	Complete	ANN13805-RA
575303at7898	Complete	ANN18105-RA
575274at7898	Complete	ANN03023-RA	79738at7898
575226at7898	Complete	ANN22470-RA
575196at7898	Complete	ANN03628-RA
575193at7898	Complete	ANN06758-RA
575176at7898	Missing
575018at7898	Complete	ANN03551-RA	90138at7898
574989at7898	Missing
574979at7898	Complete	ANN08813-RA	65517at7898
574972at7898	Complete	ANN01098-RA
574956at7898	Complete	ANN05325-RA
574948at7898	Complete	ANN04356-RA
574904at7898	Missing
574902at7898	Missing		131982at7898
574876at7898	Complete	ANN06453-RA
574866at7898	Complete	ANN09460-RA	74487at7898
574841at7898	Complete	ANN13062-RA
574787at7898	Complete	ANN09421-RA
574688at7898	Complete	ANN22982-RA	125755at7898
574652at7898	Complete	ANN02019-RA
574644at7898	Complete	ANN06789-RA	75862at7898
574639at7898	Complete	ANN08561-RA	18334at7898
574627at7898	Complete	ANN01436-RA
574496at7898	Missing
574454at7898	Complete	ANN13726-RA
574437at7898	Complete	ANN17785-RA	35840at7898
574400at7898	Complete	ANN03309-RA
574399at7898	Complete	ANN05344-RA
574377at7898	Complete	ANN12386-RA
574336at7898	Complete	ANN17821-RA
574335at7898	Complete	ANN06594-RA	119879at7898
574323at7898	Complete	ANN02962-RA
574319at7898	Fragmented	ANN21680-RA
574277at7898	Complete	ANN17308-RA
574271at7898	Complete	ANN15448-RA	82055at7898
574264at7898	Complete	ANN21781-RA	126596at7898
574225at7898	Complete	ANN12457-RA
574156at7898	Missing
574068at7898	Complete	ANN04947-RA	52286at7898
573998at7898	Complete	ANN20038-RA
573847at7898	Complete	ANN14232-RA	64281at7898
573796at7898	Missing
573753at7898	Complete	ANN13991-RA
573735at7898	Complete	ANN17248-RA	102341at7898
573686at7898	Missing
573646at7898	Complete	ANN14178-RA	106707at7898
573556at7898	Complete	ANN00911-RA
573547at7898	Missing
573510at7898	Complete	ANN00164-RA
573500at7898	Complete	ANN06667-RA	46897at7898
573477at7898	Complete	ANN06615-RA	84199at7898
573476at7898	Complete	ANN11211-RA	32670at7898
573448at7898	Complete	ANN12495-RA
573415at7898	Fragmented	ANN10356-RA
573340at7898	Fragmented	ANN18468-RA
573310at7898	Missing
573301at7898	Missing
573198at7898	Complete	ANN03811-RA
573195at7898	Missing
573147at7898	Missing
573134at7898	Complete	ANN07270-RA	42298at7898
573122at7898	Complete	ANN13925-RA
573086at7898	Missing
573081at7898	Complete	ANN02544-RA
573016at7898	Complete	ANN16317-RA
573011at7898	Missing
572953at7898	Complete	ANN22785-RA
572918at7898	Complete	ANN05326-RA
572883at7898	Fragmented	ANN20237-RA
572849at7898	Complete	ANN00197-RA	77352at7898
572838at7898	Complete	ANN20123-RA	109356at7898
572826at7898	Complete	ANN10676-RA
572823at7898	Complete	ANN18344-RA
572788at7898	Complete	ANN06496-RA
572770at7898	Complete	ANN02116-RA
572756at7898	Complete	ANN01285-RA
572734at7898	Complete	ANN15485-RA
572669at7898	Missing
572646at7898	Complete	ANN17519-RA	91906at7898
572630at7898	Complete	ANN00354-RA	59846at7898
572628at7898	Complete	ANN01989-RA
572569at7898	Complete	ANN19198-RA
572532at7898	Complete	ANN21854-RA
572514at7898	Missing
572429at7898	Missing
572422at7898	Complete	ANN21171-RA
572398at7898	Missing
572311at7898	Complete	ANN00424-RA	122828at7898
572304at7898	Complete	ANN06043-RA
572220at7898	Complete	ANN06953-RA
572143at7898	Complete	ANN13892-RA
572117at7898	Complete	ANN12877-RA	32014at7898
572112at7898	Complete	ANN12324-RA	36056at7898
572084at7898	Complete	ANN05250-RA
572083at7898	Complete	ANN14650-RA	51064at7898
572072at7898	Complete	ANN09273-RA
572045at7898	Complete	ANN09730-RA
571949at7898	Complete	ANN08559-RA
571948at7898	Fragmented	ANN14919-RA
571944at7898	Missing
571885at7898	Complete	ANN03957-RA
571883at7898	Complete	ANN12949-RA	91550at7898
571828at7898	Complete	ANN02792-RA	17939at7898
571803at7898	Complete	ANN02843-RA
571779at7898	Complete	ANN14173-RA	98510at7898
571755at7898	Complete	ANN17585-RA
571685at7898	Fragmented	ANN23198-RA
571647at7898	Complete	ANN13316-RA	53002at7898
571620at7898	Complete	ANN18576-RA
571603at7898	Complete	ANN00420-RA	9020at7898
571595at7898	Complete	ANN18012-RA
571591at7898	Fragmented	ANN10161-RA
571582at7898	Complete	ANN08136-RA	130668at7898
571565at7898	Complete	ANN03421-RA	40709at7898
571564at7898	Complete	ANN20789-RA
571562at7898	Complete	ANN17799-RA
571520at7898	Complete	ANN06376-RA	83140at7898
571514at7898	Complete	ANN18345-RA
571467at7898	Missing
571448at7898	Complete	ANN15784-RA
571393at7898	Complete	ANN08184-RA
571385at7898	Complete	ANN12471-RA	119428at7898
571366at7898	Missing
571320at7898	Fragmented	ANN11109-RA
571308at7898	Complete	ANN05975-RA
571302at7898	Complete	ANN01818-RA
571229at7898	Missing
571098at7898	Complete	ANN14901-RA	112848at7898
571064at7898	Complete	ANN03590-RA
571058at7898	Missing
570996at7898	Complete	ANN13016-RA
570977at7898	Complete	ANN05976-RA
570966at7898	Complete	ANN17938-RA
570920at7898	Complete	ANN09456-RA
570844at7898	Complete	ANN17469-RA	124825at7898
570806at7898	Complete	ANN08537-RA	130768at7898
57076at7898	Complete	ANN13887-RA
570721at7898	Complete	ANN10948-RA	59132at7898
570661at7898	Complete	ANN20409-RA	16280at7898
570650at7898	Complete	ANN13675-RA
570549at7898	Complete	ANN02499-RA
570529at7898	Complete	ANN15979-RA	54064at7898
570513at7898	Missing
570489at7898	Complete	ANN02892-RA	110314at7898
570429at7898	Complete	ANN21317-RA	12190at7898
570348at7898	Complete	ANN17744-RA
570327at7898	Missing
570278at7898	Missing
570269at7898	Complete	ANN10245-RA
570204at7898	Complete	ANN00506-RA
570198at7898	Complete	ANN03555-RA	103509at7898
570183at7898	Fragmented	ANN09271-RA	54547at7898
570140at7898	Complete	ANN03630-RA
570138at7898	Complete	ANN05185-RA
570004at7898	Complete	ANN21890-RA
569988at7898	Complete	ANN05880-RA
569958at7898	Complete	ANN15279-RA
569924at7898	Complete	ANN08132-RA
569888at7898	Complete	ANN10729-RA	18223at7898
569869at7898	Complete	ANN03857-RA
569846at7898	Complete	ANN18444-RA	113442at7898
569833at7898	Complete	ANN18376-RA
569826at7898	Complete	ANN18019-RA
569818at7898	Fragmented	ANN10851-RA
569795at7898	Complete	ANN16358-RA	78131at7898
569793at7898	Complete	ANN09321-RA
569785at7898	Complete	ANN00702-RA
569781at7898	Complete	ANN17781-RA
569748at7898	Missing
569704at7898	Complete	ANN02998-RA	126340at7898
569534at7898	Complete	ANN19160-RA	62526at7898
569508at7898	Complete	ANN08461-RA
569474at7898	Complete	ANN17245-RA
569402at7898	Complete	ANN21924-RA
569352at7898	Missing
569340at7898	Complete	ANN01316-RA
569324at7898	Complete	ANN04356-RA
569299at7898	Complete	ANN04690-RA
569286at7898	Complete	ANN05430-RA	4528at7898
569215at7898	Complete	ANN08512-RA	24476at7898
569214at7898	Missing
569026at7898	Fragmented	ANN00700-RA
569010at7898	Complete	ANN09249-RA
568998at7898	Missing
568983at7898	Missing
568969at7898	Fragmented	ANN03370-RA	1220at7898
568928at7898	Complete	ANN21158-RA
568916at7898	Complete	ANN14868-RA	12422at7898
568910at7898	Complete	ANN02142-RA
568870at7898	Complete	ANN16947-RA
568848at7898	Complete	ANN09326-RA
568810at7898	Missing
568740at7898	Complete	ANN06965-RA	108862at7898
568731at7898	Complete	ANN00090-RA
568722at7898	Complete	ANN02697-RA	50265at7898
568699at7898	Complete	ANN08664-RA
568663at7898	Complete	ANN06859-RA
568606at7898	Complete	ANN00971-RA	56146at7898
568603at7898	Complete	ANN10653-RA	19515at7898
568602at7898	Complete	ANN16551-RA
568582at7898	Complete	ANN01244-RA
568478at7898	Missing
568455at7898	Complete	ANN21026-RA	53313at7898
568368at7898	Complete	ANN09612-RA
568343at7898	Complete	ANN04630-RA
568278at7898	Complete	ANN03942-RA
56824at7898	Complete	ANN12317-RA
568187at7898	Complete	ANN03708-RA
568122at7898	Complete	ANN18257-RA	594at7898
568044at7898	Missing
568019at7898	Fragmented	ANN13072-RA
568017at7898	Missing
567994at7898	Complete	ANN09388-RA	64629at7898
567984at7898	Complete	ANN10004-RA
567983at7898	Complete	ANN14166-RA
567909at7898	Complete	ANN09382-RA	25370at7898
567863at7898	Missing
567842at7898	Complete	ANN05305-RA
567824at7898	Fragmented	ANN18260-RA
567807at7898	Complete	ANN22987-RA	85964at7898
567765at7898	Complete	ANN10312-RA
567730at7898	Complete	ANN06097-RA	68750at7898
567652at7898	Complete	ANN14866-RA	8403at7898
567637at7898	Complete	ANN16968-RA
567630at7898	Missing
567576at7898	Missing
567536at7898	Complete	ANN06333-RA
567520at7898	Complete	ANN17145-RA	13177at7898
567495at7898	Complete	ANN14259-RA
567472at7898	Complete	ANN10376-RA	10712at7898
567412at7898	Complete	ANN05316-RA	52225at7898
567381at7898	Complete	ANN02619-RA
567312at7898	Complete	ANN18049-RA
567304at7898	Complete	ANN19483-RA	84052at7898
567291at7898	Complete	ANN19614-RA	40244at7898
567266at7898	Missing
567225at7898	Missing
567155at7898	Complete	ANN02947-RA
567154at7898	Complete	ANN15145-RA
567033at7898	Complete	ANN08872-RA
566982at7898	Complete	ANN01919-RA
566952at7898	Complete	ANN19637-RA
566904at7898	Complete	ANN15130-RA
566885at7898	Complete	ANN03438-RA
566884at7898	Complete	ANN08503-RA	106079at7898
566877at7898	Complete	ANN01636-RA
566843at7898	Fragmented	ANN14177-RA	38468at7898
566831at7898	Complete	ANN09604-RA
566815at7898	Complete	ANN22213-RA
566792at7898	Complete	ANN06825-RA
566782at7898	Complete	ANN07797-RA
566739at7898	Complete	ANN02997-RA
566726at7898	Complete	ANN14655-RA
566661at7898	Complete	ANN22924-RA
566547at7898	Missing
566497at7898	Complete	ANN06305-RA
566470at7898	Complete	ANN12253-RA
566417at7898	Complete	ANN15765-RA
566365at7898	Complete	ANN13067-RA	42060at7898
566309at7898	Complete	ANN15412-RA
566298at7898	Complete	ANN01640-RA
566267at7898	Fragmented	ANN12588-RA	3678at7898
566256at7898	Complete	ANN07941-RA	10527at7898
566251at7898	Complete	ANN17602-RA
566164at7898	Fragmented	ANN06996-RA	36730at7898
566014at7898	Complete	ANN09827-RA
566000at7898	Complete	ANN18304-RA
565997at7898	Complete	ANN18201-RA	47664at7898
565857at7898	Complete	ANN20153-RA	61619at7898
565803at7898	Complete	ANN13215-RA	60389at7898
565759at7898	Complete	ANN05881-RA	15025at7898
565718at7898	Complete	ANN12348-RA
565703at7898	Complete	ANN06552-RA	81091at7898
565642at7898	Complete	ANN22487-RA
565513at7898	Complete	ANN14628-RA
565499at7898	Complete	ANN17483-RA
565492at7898	Complete	ANN00713-RA
565457at7898	Complete	ANN21109-RA	25442at7898
565424at7898	Complete	ANN16996-RA
565361at7898	Fragmented	ANN13252-RA	9725at7898
565310at7898	Complete	ANN15964-RA
565202at7898	Complete	ANN02854-RA	63996at7898
565174at7898	Complete	ANN20545-RA	83539at7898
565166at7898	Complete	ANN16239-RA	63404at7898
565108at7898	Complete	ANN21950-RA	102009at7898
565090at7898	Complete	ANN07619-RA
565087at7898	Complete	ANN01452-RA
565069at7898	Missing
565049at7898	Missing
564980at7898	Fragmented	ANN02283-RA
564965at7898	Missing
564948at7898	Complete	ANN08685-RA
564906at7898	Fragmented	ANN12342-RA	41264at7898
564902at7898	Missing
564879at7898	Complete	ANN09748-RA
564859at7898	Complete	ANN20420-RA	35374at7898
564856at7898	Complete	ANN20033-RA
564846at7898	Complete	ANN15905-RA	87714at7898
564805at7898	Missing
564776at7898	Complete	ANN02050-RA	88716at7898
564758at7898	Complete	ANN14774-RA
564704at7898	Fragmented	ANN05093-RA
564657at7898	Complete	ANN08498-RA
564551at7898	Complete	ANN19929-RA	120202at7898
564526at7898	Complete	ANN17542-RA
564508at7898	Complete	ANN11914-RA
564500at7898	Complete	ANN07826-RA	83058at7898
564495at7898	Complete	ANN05374-RA	88968at7898
564464at7898	Complete	ANN13043-RA
564402at7898	Complete	ANN00622-RA	78743at7898
564382at7898	Complete	ANN13821-RA	103926at7898
564243at7898	Complete	ANN02184-RA	128006at7898
564236at7898	Complete	ANN19438-RA
564118at7898	Complete	ANN10447-RA	7492at7898
564080at7898	Complete	ANN06121-RA	70393at7898
564068at7898	Complete	ANN13046-RA
564054at7898	Missing
564040at7898	Complete	ANN20718-RA
564022at7898	Complete	ANN16948-RA
564011at7898	Complete	ANN10657-RA	132795at7898
564005at7898	Complete	ANN15726-RA
563961at7898	Fragmented	ANN08025-RA
563890at7898	Complete	ANN13914-RA
563871at7898	Complete	ANN21245-RA
563771at7898	Complete	ANN12132-RA	96031at7898
563742at7898	Complete	ANN14671-RA
563717at7898	Complete	ANN06190-RA
563673at7898	Complete	ANN02585-RA	43456at7898
563658at7898	Fragmented	ANN14892-RA	19432at7898
563641at7898	Complete	ANN07625-RA
563602at7898	Complete	ANN20530-RA
563506at7898	Complete	ANN06849-RA
563477at7898	Complete	ANN10187-RA
563472at7898	Complete	ANN09040-RA
563467at7898	Complete	ANN05219-RA
563439at7898	Missing
563304at7898	Complete	ANN14556-RA
563212at7898	Complete	ANN03632-RA	64619at7898
563200at7898	Complete	ANN08536-RA
563193at7898	Complete	ANN07426-RA
563120at7898	Complete	ANN07737-RA	113135at7898
563081at7898	Complete	ANN18383-RA
563047at7898	Missing
562847at7898	Missing
562779at7898	Missing
562765at7898	Complete	ANN17066-RA	116533at7898
562760at7898	Complete	ANN11937-RA	128254at7898
562714at7898	Complete	ANN15668-RA	7712at7898
562663at7898	Complete	ANN06378-RA
562623at7898	Missing
562612at7898	Complete	ANN19567-RA
562603at7898	Complete	ANN11262-RA	49986at7898
562602at7898	Complete	ANN09050-RA
562558at7898	Complete	ANN22034-RA
562547at7898	Complete	ANN10774-RA
562506at7898	Complete	ANN07407-RA	125275at7898
562474at7898	Complete	ANN10416-RA
562453at7898	Complete	ANN12617-RA
562441at7898	Missing
562398at7898	Complete	ANN01759-RA	104624at7898
562377at7898	Complete	ANN01439-RA
562338at7898	Complete	ANN13078-RA
562333at7898	Missing
562264at7898	Complete	ANN15255-RA	118849at7898
562252at7898	Missing
562223at7898	Complete	ANN07956-RA
562158at7898	Complete	ANN14266-RA
562145at7898	Complete	ANN13035-RA
562123at7898	Complete	ANN15332-RA
562048at7898	Fragmented	ANN11148-RA
561965at7898	Missing
561955at7898	Complete	ANN21708-RA	95590at7898
561949at7898	Complete	ANN03600-RA	113008at7898
561946at7898	Complete	ANN18322-RA
561884at7898	Complete	ANN03043-RA	55347at7898
561852at7898	Complete	ANN18451-RA
561826at7898	Complete	ANN21696-RA
561794at7898	Complete	ANN17210-RA
561770at7898	Complete	ANN00430-RA	92272at7898
561744at7898	Complete	ANN21147-RA
561733at7898	Fragmented	ANN10937-RA
561731at7898	Complete	ANN09225-RA	46756at7898
561722at7898	Complete	ANN03682-RA	41275at7898
561698at7898	Missing
561697at7898	Complete	ANN04952-RA
561587at7898	Missing
561546at7898	Complete	ANN14927-RA	22114at7898
561529at7898	Complete	ANN04178-RA
561403at7898	Complete	ANN02943-RA	129162at7898
561385at7898	Complete	ANN13454-RA
561369at7898	Complete	ANN22646-RA
561341at7898	Complete	ANN20478-RA	129265at7898
561267at7898	Complete	ANN05932-RA
561154at7898	Complete	ANN00073-RA
561140at7898	Complete	ANN10256-RA
561100at7898	Complete	ANN06938-RA
561085at7898	Complete	ANN21245-RA	86188at7898
561012at7898	Complete	ANN10975-RA	114888at7898
560982at7898	Complete	ANN12515-RA
560971at7898	Complete	ANN00686-RA
560961at7898	Complete	ANN12394-RA	61925at7898
560934at7898	Complete	ANN08417-RA	17339at7898
560881at7898	Duplicated	ANN17324-RA
560881at7898	Duplicated	ANN17325-RA
560826at7898	Complete	ANN07850-RA	33399at7898
560783at7898	Complete	ANN22318-RA
560752at7898	Complete	ANN21878-RA
560738at7898	Complete	ANN00479-RA
560730at7898	Complete	ANN11401-RA	47032at7898
560729at7898	Fragmented	ANN02925-RA	64005at7898
560720at7898	Missing
560690at7898	Complete	ANN16224-RA
560660at7898	Complete	ANN17809-RA
560575at7898	Complete	ANN07620-RA	94238at7898
560522at7898	Complete	ANN06643-RA	110040at7898
560513at7898	Complete	ANN21813-RA	7429at7898
560497at7898	Complete	ANN22043-RA
560456at7898	Complete	ANN22419-RA
560438at7898	Missing
560417at7898	Complete	ANN08156-RA
560388at7898	Complete	ANN03516-RA	96192at7898
560327at7898	Complete	ANN08286-RA
560267at7898	Complete	ANN02785-RA	62740at7898
560255at7898	Fragmented	ANN17096-RA
560250at7898	Complete	ANN08979-RA
560246at7898	Complete	ANN12999-RA
560220at7898	Complete	ANN17261-RA	93126at7898
560213at7898	Complete	ANN11242-RA
560180at7898	Complete	ANN08730-RA	29649at7898
560150at7898	Complete	ANN04790-RA	134357at7898
560134at7898	Complete	ANN06494-RA	7715at7898
560128at7898	Missing
560124at7898	Missing
560109at7898	Complete	ANN12945-RA	107468at7898
560102at7898	Complete	ANN13723-RA
560083at7898	Fragmented	ANN18179-RA
560039at7898	Complete	ANN00730-RA
559960at7898	Complete	ANN01095-RA
559937at7898	Complete	ANN06546-RA
559923at7898	Complete	ANN02061-RA
559900at7898	Complete	ANN11341-RA	112092at7898
559841at7898	Complete	ANN08771-RA	117074at7898
559839at7898	Complete	ANN01421-RA
559823at7898	Complete	ANN23002-RA
559797at7898	Complete	ANN19482-RA	11318at7898
559722at7898	Complete	ANN17597-RA
559678at7898	Complete	ANN17721-RA
559656at7898	Complete	ANN02492-RA
559627at7898	Complete	ANN09915-RA	31074at7898
559542at7898	Complete	ANN18367-RA
55953at7898	Complete	ANN20251-RA
559529at7898	Complete	ANN19851-RA	126824at7898
559504at7898	Complete	ANN19731-RA	19346at7898
559487at7898	Complete	ANN22632-RA	103648at7898
559463at7898	Complete	ANN05247-RA	116241at7898
559430at7898	Complete	ANN13434-RA
559366at7898	Complete	ANN01331-RA
559336at7898	Complete	ANN06534-RA
559323at7898	Complete	ANN09439-RA
559286at7898	Complete	ANN05274-RA
559281at7898	Complete	ANN07499-RA	24538at7898
559248at7898	Fragmented	ANN08140-RA
559241at7898	Complete	ANN22416-RA	80149at7898
559237at7898	Complete	ANN10007-RA	48584at7898
559222at7898	Complete	ANN03611-RA
559154at7898	Complete	ANN15303-RA	84768at7898
559049at7898	Complete	ANN06670-RA	20926at7898
559036at7898	Complete	ANN03035-RA	122116at7898
559018at7898	Complete	ANN20484-RA
558988at7898	Complete	ANN05182-RA
558985at7898	Complete	ANN18670-RA	19460at7898
558984at7898	Complete	ANN20523-RA
558948at7898	Complete	ANN07415-RA
558902at7898	Complete	ANN12333-RA
558895at7898	Complete	ANN06752-RA
558763at7898	Complete	ANN20475-RA
558704at7898	Complete	ANN04223-RA
558631at7898	Complete	ANN09582-RA
558609at7898	Complete	ANN05377-RA
558574at7898	Complete	ANN22452-RA
558496at7898	Complete	ANN09610-RA	35448at7898
558488at7898	Complete	ANN06216-RA	105907at7898
558448at7898	Missing
558374at7898	Missing
558303at7898	Complete	ANN12391-RA	129555at7898
558285at7898	Complete	ANN14878-RA	19614at7898
55821at7898	Fragmented	ANN22515-RA	44967at7898
558086at7898	Complete	ANN10673-RA	45739at7898
558076at7898	Complete	ANN01657-RA
558039at7898	Complete	ANN00629-RA	38678at7898
558038at7898	Complete	ANN14386-RA
557997at7898	Complete	ANN05672-RA	92963at7898
557890at7898	Complete	ANN07700-RA
557864at7898	Complete	ANN13132-RA
557703at7898	Missing
557646at7898	Complete	ANN01787-RA
557607at7898	Complete	ANN08330-RA	120813at7898
557593at7898	Complete	ANN20463-RA
557576at7898	Complete	ANN01554-RA
557563at7898	Complete	ANN18132-RA	21496at7898
557514at7898	Complete	ANN22207-RA
557484at7898	Complete	ANN01536-RA	24753at7898
557463at7898	Missing
557321at7898	Complete	ANN01118-RA
557286at7898	Complete	ANN04586-RA	8999at7898
557203at7898	Complete	ANN13356-RA	52635at7898
557149at7898	Complete	ANN17709-RA	70309at7898
557089at7898	Complete	ANN10240-RA	81279at7898
557064at7898	Complete	ANN14573-RA	60611at7898
556939at7898	Missing
556929at7898	Complete	ANN11237-RA	58698at7898
556895at7898	Missing
556887at7898	Complete	ANN16359-RA	59787at7898
556879at7898	Complete	ANN20396-RA
556874at7898	Complete	ANN22996-RA
556820at7898	Complete	ANN22634-RA
556819at7898	Complete	ANN06324-RA
556726at7898	Missing
556640at7898	Complete	ANN09660-RA
556593at7898	Complete	ANN19553-RA	51746at7898
556580at7898	Complete	ANN13246-RA	36188at7898
556517at7898	Fragmented	ANN19602-RA	96913at7898
556440at7898	Complete	ANN20709-RA	53363at7898
556422at7898	Complete	ANN00910-RA	64475at7898
556417at7898	Complete	ANN13076-RA
556388at7898	Complete	ANN09711-RA	13571at7898
556385at7898	Complete	ANN00468-RA
556360at7898	Complete	ANN17212-RA
556294at7898	Missing
556244at7898	Fragmented	ANN16596-RA
556237at7898	Missing
556183at7898	Complete	ANN12298-RA
556164at7898	Complete	ANN12523-RA
556085at7898	Complete	ANN08655-RA
555968at7898	Complete	ANN02294-RA
555953at7898	Complete	ANN08185-RA
555950at7898	Complete	ANN00069-RA
555897at7898	Complete	ANN06100-RA
555872at7898	Complete	ANN13499-RA
555864at7898	Complete	ANN18859-RA
555838at7898	Missing
555795at7898	Complete	ANN14793-RA	59202at7898
555676at7898	Missing
555592at7898	Complete	ANN07235-RA	44394at7898
555584at7898	Complete	ANN05253-RA
555579at7898	Missing
555565at7898	Complete	ANN09412-RA	45643at7898
555539at7898	Complete	ANN19302-RA
555512at7898	Complete	ANN12190-RA
555510at7898	Fragmented	ANN08162-RA	64151at7898
555488at7898	Complete	ANN02090-RA
555448at7898	Missing
555403at7898	Complete	ANN06853-RA	79295at7898
555397at7898	Complete	ANN15120-RA
555370at7898	Complete	ANN21603-RA
555369at7898	Missing
555297at7898	Fragmented	ANN02159-RA
555272at7898	Complete	ANN09493-RA	21408at7898
555238at7898	Complete	ANN17598-RA	92136at7898
555231at7898	Complete	ANN20452-RA
555205at7898	Complete	ANN08553-RA	79085at7898
555128at7898	Complete	ANN14916-RA
555110at7898	Complete	ANN09423-RA	59015at7898
555078at7898	Fragmented	ANN14451-RA	43980at7898
555064at7898	Complete	ANN11167-RA
555061at7898	Complete	ANN09723-RA	17351at7898
555047at7898	Complete	ANN16625-RA
555021at7898	Complete	ANN14865-RA
554985at7898	Complete	ANN07657-RA
554954at7898	Complete	ANN16861-RA
554910at7898	Complete	ANN05769-RA	59148at7898
554760at7898	Missing
554732at7898	Missing
554702at7898	Complete	ANN08970-RA	19462at7898
554674at7898	Complete	ANN22446-RA
554659at7898	Complete	ANN08296-RA	98050at7898
554617at7898	Duplicated	ANN01324-RA
554617at7898	Duplicated	ANN13972-RA
554592at7898	Missing
554490at7898	Missing
554460at7898	Complete	ANN19799-RA	16107at7898
554444at7898	Complete	ANN00448-RA	31544at7898
554427at7898	Missing
554418at7898	Complete	ANN05421-RA	92153at7898
554253at7898	Missing
554217at7898	Complete	ANN18483-RA
554212at7898	Complete	ANN01854-RA	35055at7898
554152at7898	Fragmented	ANN21254-RA
554076at7898	Complete	ANN02626-RA	8271at7898
554067at7898	Complete	ANN09780-RA
554051at7898	Complete	ANN11883-RA	68714at7898
554046at7898	Complete	ANN12115-RA	76582at7898
554038at7898	Complete	ANN01988-RA	20088at7898
554016at7898	Complete	ANN02030-RA	133707at7898
553955at7898	Complete	ANN01201-RA
553951at7898	Complete	ANN12346-RA	88167at7898
553943at7898	Missing
553873at7898	Complete	ANN16162-RA
553841at7898	Missing
553771at7898	Complete	ANN21025-RA	35821at7898
553719at7898	Complete	ANN10114-RA
553670at7898	Fragmented	ANN00822-RA	119097at7898
553531at7898	Complete	ANN11374-RA	18834at7898
553475at7898	Missing
553453at7898	Complete	ANN02695-RA	14101at7898
553307at7898	Complete	ANN10185-RA
553192at7898	Complete	ANN09673-RA
553188at7898	Complete	ANN06364-RA
553135at7898	Complete	ANN03757-RA	37963at7898
553118at7898	Complete	ANN19488-RA	16080at7898
553066at7898	Complete	ANN09259-RA
55305at7898	Missing
553040at7898	Complete	ANN16347-RA	65702at7898
553039at7898	Complete	ANN04833-RA	20387at7898
553029at7898	Complete	ANN22673-RA
553011at7898	Missing
552995at7898	Fragmented	ANN01975-RA
552993at7898	Complete	ANN21040-RA
552964at7898	Fragmented	ANN10660-RA
552961at7898	Complete	ANN18014-RA
552951at7898	Complete	ANN11957-RA
552864at7898	Complete	ANN16525-RA
552825at7898	Complete	ANN10817-RA
552813at7898	Complete	ANN14760-RA	32288at7898
552721at7898	Complete	ANN15391-RA	62527at7898
552714at7898	Missing
552701at7898	Complete	ANN12261-RA	86078at7898
552656at7898	Complete	ANN17782-RA	33026at7898
552645at7898	Complete	ANN01850-RA
552535at7898	Complete	ANN00224-RA	52830at7898
552485at7898	Complete	ANN02444-RA
552444at7898	Complete	ANN06168-RA	55115at7898
552381at7898	Complete	ANN03034-RA	96316at7898
552355at7898	Complete	ANN02055-RA
552349at7898	Complete	ANN14550-RA	126724at7898
552310at7898	Complete	ANN10531-RA	109784at7898
552184at7898	Missing
552153at7898	Complete	ANN03653-RA
552147at7898	Complete	ANN15814-RA	112608at7898
552118at7898	Missing
552057at7898	Complete	ANN11923-RA	26267at7898
552044at7898	Complete	ANN13449-RA
552021at7898	Complete	ANN00824-RA	77986at7898
552004at7898	Complete	ANN01927-RA
551953at7898	Complete	ANN20873-RA	14672at7898
551933at7898	Complete	ANN08072-RA
551932at7898	Complete	ANN04456-RA
551872at7898	Complete	ANN13044-RA
551808at7898	Complete	ANN12207-RA	131078at7898
551782at7898	Complete	ANN05871-RA
551733at7898	Missing
551729at7898	Complete	ANN03920-RA	106589at7898
551688at7898	Complete	ANN17588-RA
551677at7898	Complete	ANN00782-RA	66435at7898
551662at7898	Complete	ANN18763-RA
551656at7898	Missing
551587at7898	Complete	ANN21803-RA	48419at7898
551567at7898	Complete	ANN06690-RA
551565at7898	Complete	ANN06703-RA
551535at7898	Complete	ANN22603-RA
551321at7898	Complete	ANN17441-RA
551305at7898	Complete	ANN15280-RA
551279at7898	Fragmented	ANN20699-RA
551201at7898	Complete	ANN13737-RA
551194at7898	Complete	ANN08840-RA
551179at7898	Complete	ANN14057-RA
551138at7898	Complete	ANN11490-RA	56534at7898
551102at7898	Missing
551057at7898	Complete	ANN00017-RA
551049at7898	Complete	ANN21103-RA	68751at7898
550996at7898	Complete	ANN07466-RA
550975at7898	Complete	ANN19542-RA
550948at7898	Complete	ANN10006-RA
550911at7898	Complete	ANN17481-RA
550896at7898	Complete	ANN20590-RA	8044at7898
550871at7898	Complete	ANN15764-RA
550848at7898	Complete	ANN03543-RA	57759at7898
550808at7898	Complete	ANN16489-RA	49187at7898
550800at7898	Fragmented	ANN07472-RA
550785at7898	Missing
550782at7898	Complete	ANN22955-RA	53536at7898
550728at7898	Complete	ANN20513-RA	124207at7898
550692at7898	Fragmented	ANN21809-RA
550673at7898	Complete	ANN02243-RA	56355at7898
550624at7898	Complete	ANN11418-RA
550617at7898	Complete	ANN15009-RA
550587at7898	Complete	ANN00423-RA	24983at7898
550544at7898	Complete	ANN21877-RA
550516at7898	Complete	ANN07533-RA	129008at7898
550492at7898	Missing
550467at7898	Complete	ANN16547-RA
550461at7898	Fragmented	ANN18291-RA	117097at7898
550418at7898	Complete	ANN19491-RA	93217at7898
550398at7898	Complete	ANN16114-RA	19247at7898
550352at7898	Complete	ANN01479-RA	79676at7898
550341at7898	Complete	ANN10943-RA
550285at7898	Missing
550271at7898	Complete	ANN01030-RA
550260at7898	Complete	ANN18578-RA
550243at7898	Complete	ANN11340-RA	19691at7898
550238at7898	Complete	ANN15331-RA
550234at7898	Complete	ANN15008-RA
550207at7898	Complete	ANN18734-RA
550135at7898	Fragmented	ANN20944-RA
550108at7898	Complete	ANN09539-RA
550067at7898	Complete	ANN00923-RA
549942at7898	Complete	ANN20658-RA	74283at7898
549912at7898	Complete	ANN21322-RA
549902at7898	Complete	ANN04402-RA	25099at7898
549861at7898	Fragmented	ANN12575-RA
549838at7898	Complete	ANN21978-RA
549781at7898	Complete	ANN14138-RA
549757at7898	Complete	ANN15998-RA
549739at7898	Complete	ANN15338-RA	54068at7898
549676at7898	Complete	ANN07899-RA	46016at7898
549591at7898	Missing
549586at7898	Complete	ANN03836-RA
549573at7898	Complete	ANN17397-RA
549568at7898	Complete	ANN10149-RA	44645at7898
549509at7898	Complete	ANN00557-RA	103973at7898
549493at7898	Complete	ANN21099-RA	36611at7898
549466at7898	Missing
549456at7898	Complete	ANN02229-RA
549309at7898	Complete	ANN10712-RA	42563at7898
549260at7898	Complete	ANN08014-RA	14217at7898
549253at7898	Complete	ANN17310-RA
549249at7898	Complete	ANN21080-RA
549238at7898	Complete	ANN22227-RA
549217at7898	Complete	ANN21590-RA
549181at7898	Complete	ANN05836-RA
549166at7898	Fragmented	ANN15797-RA
549123at7898	Complete	ANN01574-RA	37681at7898
549116at7898	Complete	ANN17360-RA	98417at7898
549051at7898	Complete	ANN00948-RA
549023at7898	Complete	ANN11676-RA	61009at7898
548995at7898	Complete	ANN14042-RA
548970at7898	Complete	ANN16611-RA	14089at7898
548964at7898	Complete	ANN16352-RA	21556at7898
548942at7898	Complete	ANN00746-RA	78846at7898
548932at7898	Complete	ANN01829-RA	94401at7898
548894at7898	Complete	ANN00068-RA
548819at7898	Complete	ANN21641-RA	87318at7898
548818at7898	Complete	ANN10013-RA
548750at7898	Complete	ANN09065-RA
548749at7898	Complete	ANN06516-RA
548657at7898	Complete	ANN23131-RA
548630at7898	Complete	ANN14279-RA	6910at7898
548601at7898	Complete	ANN08026-RA
548574at7898	Complete	ANN23227-RA	99331at7898
548558at7898	Complete	ANN12218-RA
548381at7898	Complete	ANN12012-RA	98465at7898
548316at7898	Complete	ANN17421-RA	68954at7898
548276at7898	Complete	ANN04835-RA
548269at7898	Complete	ANN06045-RA
548245at7898	Complete	ANN07980-RA
548223at7898	Fragmented	ANN12657-RA
548146at7898	Complete	ANN06256-RA
548143at7898	Fragmented	ANN00477-RA
548123at7898	Complete	ANN04501-RA	120762at7898
548077at7898	Missing
547851at7898	Complete	ANN14839-RA	133890at7898
547666at7898	Complete	ANN18554-RA
547461at7898	Complete	ANN02146-RA
547452at7898	Complete	ANN23045-RA
547387at7898	Complete	ANN01669-RA
547385at7898	Complete	ANN07419-RA
547378at7898	Complete	ANN06893-RA	124775at7898
547254at7898	Complete	ANN08644-RA	81527at7898
547238at7898	Complete	ANN14513-RA
547222at7898	Complete	ANN08693-RA
547200at7898	Fragmented	ANN13953-RA	17406at7898
547162at7898	Complete	ANN15011-RA
547153at7898	Complete	ANN12399-RA
547120at7898	Complete	ANN23028-RA	99067at7898
547092at7898	Fragmented	ANN11868-RA
547057at7898	Missing
546974at7898	Missing
546922at7898	Complete	ANN04324-RA
546913at7898	Complete	ANN08993-RA
546909at7898	Missing
546838at7898	Complete	ANN01460-RA
546797at7898	Complete	ANN18043-RA	89919at7898
546756at7898	Complete	ANN10421-RA	129589at7898
546738at7898	Complete	ANN00561-RA	26884at7898
546736at7898	Complete	ANN02872-RA
546734at7898	Complete	ANN06037-RA
546730at7898	Complete	ANN11835-RA
546711at7898	Complete	ANN14877-RA	69896at7898
546696at7898	Complete	ANN04890-RA
546603at7898	Complete	ANN15820-RA
546405at7898	Fragmented	ANN12985-RA	6873at7898
546288at7898	Complete	ANN09668-RA	13421at7898
546225at7898	Complete	ANN09656-RA
546138at7898	Complete	ANN22725-RA	79494at7898
546121at7898	Complete	ANN17572-RA
546113at7898	Fragmented	ANN17155-RA
546097at7898	Complete	ANN07050-RA	44946at7898
546010at7898	Complete	ANN05479-RA	92121at7898
54599at7898	Complete	ANN02816-RA	53702at7898
545990at7898	Complete	ANN10952-RA
545965at7898	Complete	ANN13163-RA	68875at7898
545950at7898	Complete	ANN12878-RA	23786at7898
545939at7898	Complete	ANN12167-RA
545848at7898	Complete	ANN00717-RA	39541at7898
545815at7898	Complete	ANN02507-RA
545720at7898	Complete	ANN09097-RA
545707at7898	Missing
545559at7898	Complete	ANN20635-RA
545551at7898	Complete	ANN00504-RA
545433at7898	Complete	ANN22219-RA
545388at7898	Complete	ANN08123-RA	131820at7898
545387at7898	Missing
545371at7898	Duplicated	ANN05685-RA
545371at7898	Duplicated	ANN18640-RA
545312at7898	Complete	ANN13951-RA	135340at7898
545310at7898	Fragmented	ANN05188-RA
545303at7898	Complete	ANN01782-RA
545251at7898	Complete	ANN10760-RA
545232at7898	Complete	ANN22654-RA	107921at7898
545187at7898	Complete	ANN03268-RA	71390at7898
545180at7898	Complete	ANN14028-RA	20932at7898
545175at7898	Complete	ANN19725-RA	98046at7898
545120at7898	Complete	ANN07820-RA	19073at7898
545074at7898	Complete	ANN06408-RA
545072at7898	Missing
545050at7898	Complete	ANN02549-RA
545048at7898	Complete	ANN02891-RA	2652at7898
545012at7898	Complete	ANN13989-RA
544973at7898	Complete	ANN08631-RA	9258at7898
544941at7898	Complete	ANN07406-RA	101202at7898
544925at7898	Complete	ANN22316-RA
544841at7898	Complete	ANN05695-RA	54459at7898
544792at7898	Missing
544790at7898	Complete	ANN22722-RA	101853at7898
544759at7898	Complete	ANN06495-RA
544662at7898	Complete	ANN18300-RA
544632at7898	Complete	ANN07605-RA	56659at7898
544549at7898	Complete	ANN20659-RA	28456at7898
544508at7898	Complete	ANN08518-RA	110305at7898
544507at7898	Complete	ANN16908-RA
544496at7898	Complete	ANN08909-RA
544482at7898	Complete	ANN10329-RA
544436at7898	Complete	ANN18392-RA
544421at7898	Complete	ANN18660-RA	121263at7898
544403at7898	Complete	ANN20268-RA
544398at7898	Missing
544351at7898	Missing
544314at7898	Missing
544176at7898	Complete	ANN01861-RA	34691at7898
544172at7898	Complete	ANN02270-RA
544147at7898	Complete	ANN04255-RA
544084at7898	Complete	ANN10784-RA
544032at7898	Complete	ANN18046-RA
544022at7898	Complete	ANN00005-RA	130360at7898
543968at7898	Missing
543926at7898	Complete	ANN21937-RA
543914at7898	Complete	ANN10462-RA
543892at7898	Complete	ANN13745-RA	62715at7898
543797at7898	Complete	ANN00260-RA	69512at7898
543787at7898	Complete	ANN07656-RA
543752at7898	Complete	ANN13879-RA	11598at7898
543681at7898	Fragmented	ANN20613-RA	90876at7898
543653at7898	Complete	ANN04954-RA	113462at7898
543634at7898	Complete	ANN21930-RA	82150at7898
543569at7898	Complete	ANN09585-RA
543549at7898	Missing
543534at7898	Complete	ANN21031-RA	97325at7898
543505at7898	Complete	ANN22160-RA
543475at7898	Complete	ANN02102-RA	23246at7898
543311at7898	Complete	ANN06609-RA
543269at7898	Complete	ANN12099-RA
543215at7898	Complete	ANN11129-RA
543170at7898	Complete	ANN05009-RA
543113at7898	Complete	ANN01000-RA
543033at7898	Complete	ANN02928-RA	7742at7898
542997at7898	Fragmented	ANN03614-RA
542985at7898	Complete	ANN20818-RA
542941at7898	Complete	ANN15106-RA
542923at7898	Complete	ANN22135-RA	74944at7898
542919at7898	Complete	ANN00441-RA	10709at7898
542914at7898	Missing
542906at7898	Complete	ANN10259-RA
542905at7898	Missing
542886at7898	Complete	ANN21845-RA
542859at7898	Complete	ANN02198-RA
542831at7898	Complete	ANN08339-RA	46998at7898
542822at7898	Fragmented	ANN14846-RA
542776at7898	Complete	ANN18412-RA	83751at7898
542737at7898	Complete	ANN01575-RA	25151at7898
542721at7898	Fragmented	ANN04422-RA	91966at7898
542588at7898	Complete	ANN07982-RA	10135at7898
542555at7898	Missing
54253at7898	Complete	ANN16898-RA	45398at7898
542529at7898	Missing
542527at7898	Complete	ANN22861-RA	93434at7898
542239at7898	Complete	ANN14946-RA
542202at7898	Complete	ANN11485-RA
542192at7898	Complete	ANN14541-RA
542189at7898	Fragmented	ANN20418-RA
542150at7898	Complete	ANN01564-RA
542149at7898	Complete	ANN15159-RA
542138at7898	Complete	ANN02100-RA	118698at7898
542133at7898	Missing
542074at7898	Complete	ANN12188-RA	79141at7898
542073at7898	Fragmented	ANN07589-RA
542022at7898	Complete	ANN12029-RA
541950at7898	Complete	ANN10174-RA
541914at7898	Complete	ANN04189-RA
541892at7898	Complete	ANN20482-RA	46063at7898
541785at7898	Complete	ANN15044-RA
541753at7898	Complete	ANN10504-RA	121501at7898
541746at7898	Complete	ANN03185-RA
541731at7898	Complete	ANN21872-RA
541680at7898	Complete	ANN17769-RA
541570at7898	Complete	ANN13085-RA	5468at7898
541542at7898	Complete	ANN21509-RA	16420at7898
541515at7898	Complete	ANN22085-RA
541404at7898	Complete	ANN06346-RA	6349at7898
541374at7898	Missing
541232at7898	Complete	ANN05810-RA
541136at7898	Complete	ANN20890-RA	101520at7898
541103at7898	Missing
541014at7898	Complete	ANN20209-RA
540961at7898	Complete	ANN21909-RA
540957at7898	Complete	ANN02907-RA	122218at7898
540942at7898	Complete	ANN19163-RA
540928at7898	Fragmented	ANN15202-RA	115431at7898
540861at7898	Fragmented	ANN19796-RA	64323at7898
540856at7898	Complete	ANN08011-RA
540809at7898	Complete	ANN13288-RA
540715at7898	Complete	ANN04160-RA
540662at7898	Complete	ANN12286-RA	83499at7898
540584at7898	Missing
540534at7898	Complete	ANN08407-RA
540531at7898	Complete	ANN02449-RA	33687at7898
540516at7898	Complete	ANN21934-RA
540406at7898	Complete	ANN13065-RA
540348at7898	Complete	ANN22399-RA
540322at7898	Complete	ANN10031-RA
540218at7898	Complete	ANN22716-RA	92023at7898
540186at7898	Complete	ANN08419-RA
540181at7898	Complete	ANN10465-RA	128161at7898
540097at7898	Complete	ANN14885-RA
540074at7898	Fragmented	ANN14283-RA
539825at7898	Complete	ANN16866-RA	52264at7898
539804at7898	Complete	ANN00209-RA	82863at7898
539797at7898	Complete	ANN21899-RA
539785at7898	Complete	ANN04978-RA
539775at7898	Complete	ANN15672-RA
539741at7898	Complete	ANN22638-RA
539691at7898	Complete	ANN08897-RA
539615at7898	Complete	ANN02490-RA	67793at7898
539487at7898	Complete	ANN14943-RA
539445at7898	Complete	ANN19956-RA
539351at7898	Complete	ANN08406-RA
539346at7898	Complete	ANN17894-RA
539333at7898	Complete	ANN16949-RA	54368at7898
539325at7898	Complete	ANN00930-RA	112499at7898
539228at7898	Missing
539212at7898	Complete	ANN20792-RA
539138at7898	Complete	ANN02163-RA
539089at7898	Complete	ANN17464-RA	42645at7898
539066at7898	Complete	ANN18664-RA
539062at7898	Complete	ANN11179-RA	101184at7898
539054at7898	Missing
539036at7898	Fragmented	ANN03585-RA
539008at7898	Fragmented	ANN16961-RA	30261at7898
538998at7898	Complete	ANN09308-RA	95887at7898
538968at7898	Complete	ANN20524-RA
538914at7898	Complete	ANN18575-RA	100156at7898
538798at7898	Complete	ANN02034-RA
538666at7898	Missing
538620at7898	Complete	ANN12200-RA	21515at7898
538576at7898	Complete	ANN02300-RA
538473at7898	Missing
538446at7898	Complete	ANN06425-RA
538444at7898	Complete	ANN22573-RA
538364at7898	Complete	ANN05446-RA	27286at7898
538345at7898	Complete	ANN23026-RA	20505at7898
538327at7898	Complete	ANN07392-RA	123835at7898
538294at7898	Complete	ANN21551-RA	76904at7898
538226at7898	Complete	ANN20799-RA
538118at7898	Complete	ANN08189-RA
538074at7898	Complete	ANN20608-RA	69609at7898
538011at7898	Complete	ANN01622-RA
537942at7898	Missing
537873at7898	Complete	ANN21570-RA	4363at7898
537865at7898	Complete	ANN06738-RA
537841at7898	Complete	ANN18820-RA
537743at7898	Missing
537709at7898	Complete	ANN17050-RA	12295at7898
537617at7898	Complete	ANN21391-RA	121548at7898
537597at7898	Missing
537572at7898	Missing
537540at7898	Complete	ANN07892-RA
537425at7898	Complete	ANN02523-RA	8413at7898
537416at7898	Complete	ANN12195-RA	86429at7898
537315at7898	Complete	ANN02460-RA
537200at7898	Complete	ANN13114-RA
537183at7898	Complete	ANN14624-RA
537162at7898	Complete	ANN09332-RA	68020at7898
537140at7898	Complete	ANN15271-RA
537138at7898	Complete	ANN01000-RA
537137at7898	Complete	ANN17283-RA
537068at7898	Complete	ANN20488-RA
537009at7898	Missing
536989at7898	Complete	ANN21401-RA	55643at7898
536901at7898	Complete	ANN16460-RA
536877at7898	Complete	ANN04816-RA	50305at7898
536839at7898	Complete	ANN16386-RA	95940at7898
536819at7898	Complete	ANN13452-RA
536814at7898	Complete	ANN14227-RA
536671at7898	Complete	ANN02003-RA
536604at7898	Complete	ANN13126-RA
536590at7898	Complete	ANN05906-RA
536575at7898	Complete	ANN22233-RA	82413at7898
536536at7898	Missing
536521at7898	Complete	ANN02023-RA
536461at7898	Complete	ANN10596-RA
536434at7898	Complete	ANN15532-RA
536386at7898	Complete	ANN18754-RA
536364at7898	Complete	ANN06682-RA
536356at7898	Complete	ANN02650-RA
536298at7898	Complete	ANN07626-RA	34323at7898
536289at7898	Complete	ANN12243-RA
536260at7898	Complete	ANN03950-RA	32570at7898
536251at7898	Missing
536244at7898	Complete	ANN04418-RA
536201at7898	Complete	ANN03860-RA	91924at7898
536189at7898	Complete	ANN08431-RA
536168at7898	Complete	ANN14984-RA
536098at7898	Complete	ANN04232-RA
536082at7898	Missing
535996at7898	Complete	ANN10913-RA
535981at7898	Complete	ANN12953-RA
535933at7898	Complete	ANN12350-RA	95285at7898
535912at7898	Missing
535805at7898	Complete	ANN15103-RA
535657at7898	Complete	ANN14439-RA
535557at7898	Complete	ANN16348-RA	75660at7898
535522at7898	Complete	ANN10334-RA	50685at7898
535517at7898	Complete	ANN22081-RA
535516at7898	Complete	ANN00520-RA
535495at7898	Complete	ANN06417-RA	28729at7898
535456at7898	Complete	ANN22090-RA
535341at7898	Complete	ANN22014-RA
535309at7898	Complete	ANN14293-RA
535256at7898	Complete	ANN14857-RA
535255at7898	Complete	ANN12896-RA
535202at7898	Complete	ANN07984-RA
535195at7898	Complete	ANN14568-RA
535180at7898	Complete	ANN00810-RA	119485at7898
534966at7898	Missing
534963at7898	Complete	ANN07881-RA
534911at7898	Complete	ANN00051-RA
534853at7898	Complete	ANN16591-RA
534805at7898	Complete	ANN19889-RA
534736at7898	Complete	ANN02520-RA	31462at7898
534558at7898	Complete	ANN10175-RA
534458at7898	Complete	ANN04581-RA
534395at7898	Complete	ANN09394-RA
534379at7898	Complete	ANN08483-RA
534173at7898	Complete	ANN23004-RA
534169at7898	Complete	ANN21144-RA	109696at7898
534110at7898	Fragmented	ANN12670-RA	36250at7898
534107at7898	Complete	ANN01942-RA	96217at7898
534069at7898	Complete	ANN21896-RA	31070at7898
534049at7898	Complete	ANN08770-RA
534006at7898	Complete	ANN07390-RA	17266at7898
533985at7898	Complete	ANN06276-RA
533934at7898	Missing
533920at7898	Missing
533888at7898	Complete	ANN08449-RA
533860at7898	Complete	ANN17074-RA
533844at7898	Complete	ANN01073-RA
533795at7898	Complete	ANN07694-RA
533704at7898	Complete	ANN17349-RA	77918at7898
533693at7898	Missing
533683at7898	Missing
533665at7898	Complete	ANN05341-RA
533618at7898	Complete	ANN18588-RA	126037at7898
533604at7898	Complete	ANN05345-RA
533599at7898	Complete	ANN17780-RA	124545at7898
533589at7898	Missing
533576at7898	Complete	ANN00257-RA
533553at7898	Complete	ANN21681-RA	106865at7898
533524at7898	Complete	ANN09390-RA
533514at7898	Complete	ANN18243-RA
533481at7898	Complete	ANN11342-RA
533476at7898	Complete	ANN05775-RA	124382at7898
533470at7898	Complete	ANN07388-RA
533419at7898	Duplicated	ANN02296-RA
533419at7898	Duplicated	ANN02298-RA
533408at7898	Missing
533345at7898	Complete	ANN22983-RA	23590at7898
533271at7898	Missing
533232at7898	Complete	ANN17189-RA
533152at7898	Complete	ANN11346-RA
533129at7898	Complete	ANN23462-RA
533096at7898	Missing
533045at7898	Complete	ANN16300-RA	123914at7898
532966at7898	Complete	ANN19824-RA
532930at7898	Complete	ANN10207-RA	62107at7898
532907at7898	Complete	ANN11238-RA
532875at7898	Complete	ANN02107-RA	22619at7898
532824at7898	Missing
532823at7898	Complete	ANN12875-RA	100487at7898
532788at7898	Complete	ANN06631-RA	44556at7898
532740at7898	Complete	ANN03702-RA	102089at7898
532731at7898	Complete	ANN00026-RA	46566at7898
532730at7898	Complete	ANN19910-RA
532658at7898	Complete	ANN05856-RA
532566at7898	Complete	ANN01060-RA
532555at7898	Complete	ANN06238-RA
532554at7898	Complete	ANN10731-RA
532549at7898	Complete	ANN18185-RA
532525at7898	Complete	ANN17279-RA	112566at7898
532511at7898	Complete	ANN01377-RA
532485at7898	Complete	ANN21104-RA	12717at7898
532465at7898	Complete	ANN05199-RA	77393at7898
532441at7898	Complete	ANN11549-RA
532374at7898	Complete	ANN10783-RA	113465at7898
532349at7898	Complete	ANN20805-RA	65997at7898
532340at7898	Missing
532323at7898	Complete	ANN01892-RA	109207at7898
532229at7898	Complete	ANN08405-RA
532217at7898	Complete	ANN08353-RA	120088at7898
532216at7898	Complete	ANN14589-RA
532105at7898	Complete	ANN20840-RA
532031at7898	Complete	ANN21143-RA	74339at7898
531979at7898	Missing
531968at7898	Complete	ANN14012-RA	20020at7898
531830at7898	Complete	ANN07699-RA
531788at7898	Complete	ANN13204-RA
531709at7898	Complete	ANN01023-RA
531680at7898	Complete	ANN11469-RA
531656at7898	Complete	ANN04682-RA
531575at7898	Complete	ANN11082-RA
531524at7898	Complete	ANN11116-RA
531514at7898	Complete	ANN08919-RA	117505at7898
531462at7898	Complete	ANN08707-RA	84058at7898
531338at7898	Complete	ANN13031-RA	106566at7898
531317at7898	Complete	ANN07862-RA
531310at7898	Complete	ANN10715-RA	41487at7898
531307at7898	Complete	ANN19341-RA	128066at7898
531298at7898	Complete	ANN00479-RA	92875at7898
531187at7898	Complete	ANN02708-RA
531157at7898	Fragmented	ANN12319-RA
531118at7898	Complete	ANN09455-RA	86776at7898
531097at7898	Complete	ANN06275-RA
531086at7898	Complete	ANN15891-RA	83194at7898
530931at7898	Complete	ANN17692-RA
530918at7898	Complete	ANN15773-RA
530851at7898	Complete	ANN06829-RA
530809at7898	Complete	ANN13822-RA
53079at7898	Complete	ANN01238-RA	102409at7898
530794at7898	Complete	ANN04876-RA	36674at7898
530686at7898	Complete	ANN19603-RA	119554at7898
530679at7898	Complete	ANN06199-RA
530566at7898	Complete	ANN13115-RA
530545at7898	Missing
530527at7898	Complete	ANN23149-RA
530433at7898	Complete	ANN05756-RA	120870at7898
530401at7898	Complete	ANN04922-RA	39507at7898
530366at7898	Complete	ANN15327-RA
530325at7898	Complete	ANN16728-RA
530284at7898	Complete	ANN17260-RA	85384at7898
530241at7898	Complete	ANN18225-RA
530142at7898	Complete	ANN23041-RA
530135at7898	Complete	ANN10600-RA	71421at7898
530061at7898	Complete	ANN00404-RA
530048at7898	Complete	ANN08145-RA
530021at7898	Complete	ANN13388-RA	59102at7898
529892at7898	Complete	ANN01440-RA
529672at7898	Complete	ANN10165-RA
529659at7898	Complete	ANN17475-RA
529609at7898	Complete	ANN04457-RA	87784at7898
529604at7898	Fragmented	ANN09422-RA	97226at7898
529585at7898	Missing
529522at7898	Complete	ANN03951-RA	107943at7898
52949at7898	Complete	ANN13152-RA
529446at7898	Complete	ANN08921-RA
529383at7898	Complete	ANN13026-RA
529371at7898	Complete	ANN00918-RA
529370at7898	Complete	ANN10205-RA	131763at7898
529361at7898	Complete	ANN02960-RA
529315at7898	Missing
529263at7898	Complete	ANN22745-RA
529262at7898	Fragmented	ANN09640-RA	54446at7898
529202at7898	Complete	ANN06514-RA	31814at7898
529183at7898	Complete	ANN21186-RA
529164at7898	Complete	ANN12241-RA	81807at7898
529144at7898	Complete	ANN20737-RA
529116at7898	Complete	ANN22991-RA
529112at7898	Complete	ANN06646-RA
529083at7898	Fragmented	ANN18366-RA	54056at7898
528997at7898	Complete	ANN03091-RA
528972at7898	Complete	ANN23027-RA	90557at7898
528906at7898	Complete	ANN14010-RA	131577at7898
528891at7898	Complete	ANN16331-RA	120849at7898
528825at7898	Complete	ANN17392-RA	12069at7898
528762at7898	Complete	ANN06660-RA
528742at7898	Missing
528694at7898	Fragmented	ANN22641-RA	114650at7898
528640at7898	Complete	ANN07566-RA	126654at7898
528634at7898	Complete	ANN13819-RA
528519at7898	Complete	ANN15152-RA
528502at7898	Complete	ANN15874-RA
528479at7898	Complete	ANN10347-RA
528463at7898	Complete	ANN16995-RA
528394at7898	Complete	ANN12382-RA	104246at7898
528250at7898	Complete	ANN20806-RA
528239at7898	Complete	ANN00238-RA
528170at7898	Complete	ANN00469-RA
528155at7898	Complete	ANN01221-RA
528147at7898	Missing
528135at7898	Complete	ANN00553-RA
528132at7898	Complete	ANN06289-RA
528032at7898	Complete	ANN08240-RA	46622at7898
527998at7898	Complete	ANN06298-RA	79751at7898
527970at7898	Complete	ANN23143-RA
527963at7898	Complete	ANN14275-RA
527946at7898	Complete	ANN01100-RA
527908at7898	Complete	ANN20877-RA	38233at7898
527900at7898	Complete	ANN08100-RA	114186at7898
527820at7898	Complete	ANN02617-RA	115592at7898
527813at7898	Complete	ANN16548-RA	70295at7898
527735at7898	Complete	ANN09849-RA	85637at7898
527711at7898	Complete	ANN15189-RA
527661at7898	Missing
527581at7898	Complete	ANN05459-RA
527531at7898	Complete	ANN06368-RA
527472at7898	Complete	ANN00996-RA
527370at7898	Complete	ANN18379-RA
527351at7898	Complete	ANN05433-RA
527344at7898	Complete	ANN21039-RA	66765at7898
527341at7898	Complete	ANN06779-RA	35792at7898
527325at7898	Complete	ANN00879-RA	18951at7898
527313at7898	Complete	ANN18140-RA
527272at7898	Complete	ANN21262-RA
527217at7898	Complete	ANN13906-RA
527214at7898	Complete	ANN08969-RA
527200at7898	Complete	ANN20179-RA	5000at7898
527189at7898	Complete	ANN14011-RA	66594at7898
527185at7898	Complete	ANN19451-RA	48181at7898
527183at7898	Missing
527067at7898	Complete	ANN03644-RA	118146at7898
527028at7898	Complete	ANN04374-RA
527017at7898	Complete	ANN22525-RA	100891at7898
527014at7898	Complete	ANN22363-RA	114489at7898
527000at7898	Complete	ANN21929-RA	18325at7898
526982at7898	Complete	ANN16689-RA
526977at7898	Complete	ANN08888-RA
526966at7898	Complete	ANN08571-RA	74897at7898
526879at7898	Complete	ANN08567-RA
526861at7898	Complete	ANN23196-RA	9402at7898
526814at7898	Complete	ANN13060-RA
526781at7898	Complete	ANN17267-RA
526739at7898	Complete	ANN05550-RA	127943at7898
526721at7898	Complete	ANN14187-RA	115217at7898
526671at7898	Complete	ANN02838-RA
526628at7898	Complete	ANN23123-RA	125998at7898
526605at7898	Complete	ANN06475-RA
526598at7898	Complete	ANN09384-RA
526542at7898	Complete	ANN13107-RA
526509at7898	Complete	ANN07673-RA
526475at7898	Complete	ANN12011-RA
526469at7898	Complete	ANN16934-RA	59457at7898
526397at7898	Missing
526392at7898	Complete	ANN16648-RA
526341at7898	Complete	ANN02744-RA	131950at7898
526257at7898	Complete	ANN08243-RA
526186at7898	Complete	ANN05830-RA
526154at7898	Complete	ANN15242-RA
526108at7898	Complete	ANN17338-RA
526069at7898	Complete	ANN16383-RA
526063at7898	Complete	ANN09691-RA	89471at7898
526011at7898	Fragmented	ANN12119-RA
526007at7898	Complete	ANN01608-RA	51784at7898
525949at7898	Complete	ANN15337-RA	5058at7898
525918at7898	Complete	ANN05673-RA
525911at7898	Complete	ANN22299-RA
525876at7898	Complete	ANN20752-RA
525841at7898	Complete	ANN13102-RA	105637at7898
525799at7898	Complete	ANN03075-RA
525746at7898	Complete	ANN20416-RA	96410at7898
525712at7898	Complete	ANN21656-RA	54552at7898
525667at7898	Complete	ANN07438-RA	13471at7898
525663at7898	Complete	ANN01478-RA
525616at7898	Complete	ANN04950-RA
525607at7898	Fragmented	ANN03507-RA
525574at7898	Complete	ANN03688-RA	64520at7898
525547at7898	Complete	ANN10093-RA
525523at7898	Complete	ANN08516-RA	123040at7898
525472at7898	Complete	ANN17566-RA	65323at7898
525463at7898	Complete	ANN12361-RA	62906at7898
525460at7898	Complete	ANN13299-RA
525456at7898	Complete	ANN10413-RA
525418at7898	Complete	ANN10401-RA	135712at7898
525402at7898	Complete	ANN14037-RA	70206at7898
525390at7898	Complete	ANN08485-RA
525339at7898	Complete	ANN01373-RA
525216at7898	Missing
525183at7898	Complete	ANN02861-RA
525173at7898	Complete	ANN04774-RA
525093at7898	Complete	ANN06345-RA	117787at7898
525076at7898	Complete	ANN20370-RA
525068at7898	Missing
525059at7898	Complete	ANN13100-RA
524977at7898	Complete	ANN01884-RA
524953at7898	Missing
524940at7898	Missing
524938at7898	Complete	ANN08130-RA
524934at7898	Missing
524807at7898	Missing
524802at7898	Complete	ANN10998-RA	34888at7898
524676at7898	Complete	ANN09658-RA	30257at7898
524672at7898	Missing
524580at7898	Complete	ANN02140-RA	97558at7898
524564at7898	Complete	ANN16710-RA
524557at7898	Complete	ANN17619-RA
524499at7898	Complete	ANN17589-RA
524487at7898	Missing
524439at7898	Complete	ANN16932-RA	79338at7898
524305at7898	Complete	ANN04463-RA
524293at7898	Complete	ANN20175-RA	60636at7898
524290at7898	Complete	ANN09338-RA
524257at7898	Complete	ANN18672-RA	13829at7898
524164at7898	Complete	ANN06665-RA	18620at7898
524139at7898	Complete	ANN00310-RA
524136at7898	Complete	ANN04357-RA	70020at7898
524118at7898	Complete	ANN10010-RA	110001at7898
524058at7898	Complete	ANN04714-RA
524045at7898	Missing
524040at7898	Complete	ANN13981-RA	83555at7898
523993at7898	Complete	ANN05857-RA
523952at7898	Complete	ANN17553-RA	72550at7898
523942at7898	Fragmented	ANN07584-RA	94117at7898
523921at7898	Complete	ANN22040-RA
523851at7898	Complete	ANN21073-RA	17767at7898
523832at7898	Complete	ANN19321-RA	125076at7898
523816at7898	Complete	ANN10971-RA
523790at7898	Missing
523778at7898	Missing
523749at7898	Complete	ANN07989-RA	53811at7898
523676at7898	Missing
523657at7898	Complete	ANN14655-RA
523655at7898	Complete	ANN02706-RA
523650at7898	Complete	ANN08222-RA	51242at7898
523648at7898	Fragmented	ANN10225-RA	85072at7898
523585at7898	Complete	ANN01628-RA
523555at7898	Missing
523470at7898	Complete	ANN09744-RA	74237at7898
523469at7898	Complete	ANN05934-RA	79518at7898
523348at7898	Missing
523338at7898	Complete	ANN09366-RA
523292at7898	Complete	ANN10542-RA	15509at7898
523274at7898	Complete	ANN05186-RA
523255at7898	Fragmented	ANN18357-RA
523252at7898	Complete	ANN10786-RA
523180at7898	Complete	ANN01295-RA
523122at7898	Complete	ANN16444-RA
523020at7898	Complete	ANN01066-RA
523002at7898	Complete	ANN07340-RA
522932at7898	Complete	ANN07015-RA
522928at7898	Complete	ANN18044-RA
522926at7898	Complete	ANN12182-RA	73111at7898
522921at7898	Complete	ANN00809-RA	84915at7898
522887at7898	Complete	ANN07633-RA
522835at7898	Fragmented	ANN06992-RA
522794at7898	Complete	ANN05667-RA
522625at7898	Complete	ANN16477-RA	59812at7898
522597at7898	Complete	ANN10956-RA
522592at7898	Complete	ANN05713-RA	91787at7898
522534at7898	Complete	ANN10628-RA	37190at7898
522522at7898	Complete	ANN12058-RA
522501at7898	Missing
522495at7898	Complete	ANN04177-RA	84791at7898
522447at7898	Complete	ANN04358-RA
522431at7898	Missing
522339at7898	Complete	ANN02841-RA	33507at7898
522336at7898	Complete	ANN06695-RA	86790at7898
522324at7898	Complete	ANN01842-RA
522262at7898	Complete	ANN21343-RA
522209at7898	Duplicated	ANN15494-RA
522209at7898	Duplicated	ANN23055-RA
522170at7898	Complete	ANN23239-RA	33530at7898
522154at7898	Complete	ANN00165-RA
522127at7898	Complete	ANN08633-RA	32703at7898
522077at7898	Complete	ANN12203-RA	121382at7898
522074at7898	Complete	ANN02037-RA
522058at7898	Complete	ANN23025-RA	67875at7898
521969at7898	Complete	ANN08337-RA	48138at7898
521763at7898	Fragmented	ANN18188-RA
521756at7898	Complete	ANN15552-RA	31176at7898
521707at7898	Complete	ANN08746-RA	39535at7898
521609at7898	Complete	ANN15361-RA	42447at7898
521599at7898	Complete	ANN19622-RA	6141at7898
521596at7898	Complete	ANN20838-RA
521588at7898	Complete	ANN09425-RA	80473at7898
521568at7898	Complete	ANN17691-RA
521516at7898	Complete	ANN05721-RA	108833at7898
521504at7898	Complete	ANN02011-RA
521471at7898	Complete	ANN07468-RA
521446at7898	Complete	ANN04396-RA
521438at7898	Fragmented	ANN07139-RA	41759at7898
521403at7898	Complete	ANN09953-RA
521371at7898	Missing
521307at7898	Complete	ANN04671-RA	82744at7898
521265at7898	Missing
521233at7898	Complete	ANN19378-RA
521109at7898	Complete	ANN06803-RA
521066at7898	Complete	ANN17399-RA
521064at7898	Complete	ANN18987-RA
521061at7898	Missing
521033at7898	Complete	ANN06641-RA
520937at7898	Complete	ANN10227-RA	33384at7898
520925at7898	Complete	ANN01954-RA
520750at7898	Duplicated	ANN03775-RA
520750at7898	Duplicated	ANN06394-RA
520750at7898	Duplicated	ANN07022-RA
520740at7898	Complete	ANN06952-RA	128183at7898
520717at7898	Complete	ANN08151-RA	94835at7898
520698at7898	Complete	ANN13429-RA
520678at7898	Complete	ANN20801-RA
520624at7898	Complete	ANN08440-RA	63047at7898
520527at7898	Complete	ANN17416-RA
520489at7898	Complete	ANN02092-RA	75433at7898
520436at7898	Complete	ANN19927-RA
520425at7898	Missing
520405at7898	Complete	ANN06484-RA
520363at7898	Complete	ANN09036-RA
520335at7898	Complete	ANN00114-RA
520284at7898	Complete	ANN22246-RA	75887at7898
520189at7898	Complete	ANN11250-RA
520129at7898	Complete	ANN08250-RA
520100at7898	Fragmented	ANN05762-RA	11823at7898
520058at7898	Complete	ANN07991-RA
519968at7898	Fragmented	ANN11686-RA
519936at7898	Complete	ANN03819-RA	12457at7898
519929at7898	Complete	ANN05043-RA
519892at7898	Complete	ANN21321-RA	81325at7898
519790at7898	Fragmented	ANN13027-RA	47728at7898
519786at7898	Complete	ANN03160-RA	40289at7898
519775at7898	Complete	ANN18294-RA	116465at7898
519768at7898	Complete	ANN07077-RA	26137at7898
519765at7898	Complete	ANN06950-RA
519632at7898	Complete	ANN13979-RA
519548at7898	Complete	ANN21802-RA
519544at7898	Complete	ANN00703-RA
519520at7898	Missing
519499at7898	Complete	ANN05037-RA
519490at7898	Complete	ANN16635-RA
519458at7898	Complete	ANN12920-RA	23916at7898
519429at7898	Complete	ANN09502-RA	25090at7898
519378at7898	Complete	ANN17593-RA
519330at7898	Complete	ANN21219-RA	94808at7898
519320at7898	Complete	ANN16628-RA
519247at7898	Missing
519234at7898	Fragmented	ANN22671-RA	128929at7898
519221at7898	Complete	ANN01239-RA	46090at7898
519185at7898	Complete	ANN17456-RA	7928at7898
519169at7898	Complete	ANN16850-RA
519168at7898	Complete	ANN09012-RA	105080at7898
519119at7898	Complete	ANN23119-RA
519103at7898	Complete	ANN19790-RA	76722at7898
519050at7898	Complete	ANN03572-RA	132114at7898
518981at7898	Complete	ANN18327-RA
518944at7898	Complete	ANN16501-RA
518861at7898	Complete	ANN06983-RA	86496at7898
518851at7898	Complete	ANN16289-RA
518819at7898	Complete	ANN22925-RA
518788at7898	Complete	ANN05840-RA	50984at7898
518727at7898	Complete	ANN05497-RA
518716at7898	Missing
518545at7898	Complete	ANN20199-RA
518526at7898	Complete	ANN06464-RA	113824at7898
518281at7898	Complete	ANN08329-RA
518244at7898	Complete	ANN18222-RA
518200at7898	Complete	ANN05915-RA
518183at7898	Complete	ANN03436-RA
518174at7898	Complete	ANN06627-RA	123608at7898
518123at7898	Complete	ANN01462-RA	106801at7898
518048at7898	Complete	ANN10036-RA
517990at7898	Complete	ANN01784-RA
517912at7898	Complete	ANN22713-RA	93499at7898
517903at7898	Complete	ANN00002-RA
517835at7898	Complete	ANN00632-RA	75447at7898
517800at7898	Complete	ANN02238-RA
517795at7898	Complete	ANN03840-RA
517780at7898	Complete	ANN02018-RA
517761at7898	Complete	ANN23133-RA	99554at7898
517734at7898	Complete	ANN01402-RA
517726at7898	Complete	ANN13267-RA	26269at7898
517723at7898	Complete	ANN12542-RA	5022at7898
517584at7898	Complete	ANN14934-RA
517489at7898	Complete	ANN13402-RA
517477at7898	Missing
51746at7898	Complete	ANN15142-RA
517427at7898	Complete	ANN15403-RA	121394at7898
517399at7898	Complete	ANN08741-RA
517325at7898	Complete	ANN22245-RA	127687at7898
517281at7898	Missing
517209at7898	Complete	ANN22172-RA
517196at7898	Complete	ANN17304-RA
517187at7898	Complete	ANN08354-RA
517034at7898	Complete	ANN14786-RA
517012at7898	Complete	ANN22221-RA
516937at7898	Complete	ANN09325-RA	50121at7898
516820at7898	Complete	ANN21004-RA	36022at7898
516791at7898	Complete	ANN09650-RA	15071at7898
516781at7898	Complete	ANN15355-RA
516731at7898	Complete	ANN05409-RA
516728at7898	Complete	ANN15334-RA	74358at7898
516690at7898	Fragmented	ANN10825-RA	20216at7898
516631at7898	Complete	ANN12598-RA
516580at7898	Complete	ANN15287-RA
516547at7898	Complete	ANN13848-RA
516451at7898	Complete	ANN04234-RA
516444at7898	Complete	ANN15328-RA
516434at7898	Fragmented	ANN23125-RA
516418at7898	Complete	ANN20575-RA
516350at7898	Complete	ANN21742-RA
516292at7898	Complete	ANN20229-RA
516289at7898	Complete	ANN20930-RA	2857at7898
516232at7898	Complete	ANN09403-RA
516211at7898	Complete	ANN06369-RA	97223at7898
516177at7898	Complete	ANN19335-RA
516072at7898	Missing
516036at7898	Fragmented	ANN05170-RA
515907at7898	Complete	ANN21473-RA	63419at7898
515863at7898	Complete	ANN07947-RA
515829at7898	Complete	ANN08182-RA
515820at7898	Fragmented	ANN08663-RA	97002at7898
515699at7898	Complete	ANN04604-RA	83174at7898
515658at7898	Complete	ANN22754-RA
515532at7898	Complete	ANN05812-RA
515460at7898	Complete	ANN16528-RA
515407at7898	Complete	ANN19820-RA
515357at7898	Complete	ANN00760-RA
515243at7898	Complete	ANN10314-RA
515232at7898	Complete	ANN05282-RA
515117at7898	Complete	ANN09667-RA	46980at7898
515054at7898	Complete	ANN12843-RA
515028at7898	Fragmented	ANN17293-RA	15609at7898
514988at7898	Complete	ANN06512-RA
514968at7898	Complete	ANN12951-RA
514907at7898	Complete	ANN09314-RA
514906at7898	Complete	ANN01870-RA	92234at7898
514829at7898	Complete	ANN07542-RA
514814at7898	Missing
514805at7898	Missing
514772at7898	Complete	ANN03894-RA
514716at7898	Complete	ANN11134-RA
514643at7898	Complete	ANN02209-RA
514631at7898	Complete	ANN01853-RA	23372at7898
514616at7898	Missing
514611at7898	Complete	ANN09360-RA
514553at7898	Duplicated	ANN15393-RA
514553at7898	Duplicated	ANN15394-RA
514553at7898	Duplicated	ANN15395-RA
514523at7898	Complete	ANN19246-RA
514341at7898	Complete	ANN02039-RA	68018at7898
514321at7898	Complete	ANN00719-RA
514313at7898	Complete	ANN21422-RA	53837at7898
514244at7898	Complete	ANN19901-RA
514187at7898	Complete	ANN10756-RA
514154at7898	Complete	ANN01598-RA
514140at7898	Complete	ANN12127-RA	52576at7898
514139at7898	Complete	ANN06456-RA
514134at7898	Complete	ANN03314-RA	119369at7898
514102at7898	Complete	ANN14976-RA
514057at7898	Complete	ANN11133-RA	88065at7898
513978at7898	Complete	ANN22127-RA
513949at7898	Complete	ANN20023-RA	94944at7898
513918at7898	Fragmented	ANN06334-RA
513850at7898	Complete	ANN15362-RA
513805at7898	Complete	ANN14973-RA
513713at7898	Complete	ANN01095-RA
513707at7898	Complete	ANN18175-RA
513640at7898	Complete	ANN05936-RA	87446at7898
513588at7898	Complete	ANN04207-RA
513466at7898	Complete	ANN18134-RA	128519at7898
513361at7898	Complete	ANN01149-RA
513325at7898	Complete	ANN21563-RA
513274at7898	Complete	ANN16483-RA
513256at7898	Complete	ANN10028-RA
513196at7898	Missing
513172at7898	Complete	ANN16774-RA	41699at7898
513168at7898	Complete	ANN18772-RA
513158at7898	Complete	ANN05860-RA
513098at7898	Complete	ANN09265-RA	3802at7898
513085at7898	Complete	ANN15298-RA	36795at7898
513045at7898	Complete	ANN00156-RA	134287at7898
513043at7898	Complete	ANN12395-RA	123149at7898
[truncated: 5,279 more rows]
