# Supplementary material for: Ecological and genomic signatures of the convergent evolution of planktivory in fossil and living reef fishes over deep time
Source: Nat Commun. 2026 May 22;17:6739. doi: 10.1038/s41467-026-73110-3 (PMC13385881; doi:10.1038/s41467-026-73110-3)
Supplement: Supplementary file 6 — Supplementary Data 4 [file 41467_2026_73110_MOESM6_ESM.xlsx]

## Sheet: PSGs
Family ID	Mapped IDs	Source	Family Name	Genes	PANTHER GO-Slim Molecular Function	PANTHER GO-Slim Biological Process	PANTHER GO-Slim Cellular Component	PANTHER Protein Class
PTHR24246:SF47	ANN16606-RA,84755at7898	Reference genome and Busco-odb10	ADENOSINE RECEPTOR A2A	22	G protein-coupled receptor activity(GO:0004930)	cell surface receptor signaling pathway(GO:0007166);adenylate cyclase-activating G protein-coupled receptor signaling pathway(GO:0007189)	plasma membrane(GO:0005886)	G-protein coupled receptor(PC00021)
PTHR14269:SF43	ANN00016-RA	Reference genome	HALOACID DEHALOGENASE-LIKE HYDROLASE DOMAIN-CONTAINING 5	9		glycerophospholipid biosynthetic process(GO:0046474)	mitochondrion(GO:0005739)	transferase(PC00220)
PTHR45616:SF9	ANN00142-RA	Reference genome	KERATIN, TYPE II CYTOSKELETAL 8-RELATED	4	structural molecule activity(GO:0005198)	epidermal cell differentiation(GO:0009913);intermediate filament organization(GO:0045109);skin development(GO:0043588);multicellular organismal process(GO:0032501)	extracellular space(GO:0005615);keratin filament(GO:0045095)
PTHR45775:SF2	ANN00257-RA	Reference genome	GTP-BINDING PROTEIN REM 1	18	nucleotide binding(GO:0000166);carbohydrate derivative binding(GO:0097367);anion binding(GO:0043168);channel regulator activity(GO:0016247)		plasma membrane(GO:0005886)
PTHR11814:SF113	ANN00574-RA	Reference genome	SOLUTE CARRIER FAMILY 26 MEMBER 6	20	chloride transmembrane transporter activity(GO:0015108);carboxylic acid transmembrane transporter activity(GO:0046943)		plasma membrane(GO:0005886)	transporter(PC00227)
PTHR11551:SF27	ANN00763-RA	Reference genome	INSULIN-LIKE GROWTH FACTOR BINDING PROTEIN 6A PRECURSOR-RELATED	5	growth factor binding(GO:0019838)	regulation of signal transduction(GO:0009966)	extracellular space(GO:0005615)	protease inhibitor(PC00191)
PTHR45819:SF3	ANN00765-RA	Reference genome	ARF-GAP WITH GTPASE, ANK REPEAT AND PH DOMAIN-CONTAINING PROTEIN 2	20	GTPase activity(GO:0003924);GTPase activator activity(GO:0005096)	activation of GTPase activity(GO:0090630);negative regulation of apoptotic process(GO:0043066)	nucleus(GO:0005634)	GTPase-activating protein(PC00257)
PTHR11534:SF5	ANN00828-RA	Reference genome	MYOGENIN	23	RNA polymerase II cis-regulatory region sequence-specific DNA binding(GO:0000978);DNA-binding transcription factor activity, RNA polymerase II-specific(GO:0000981)	skeletal muscle tissue development(GO:0007519);cell differentiation(GO:0030154);positive regulation of cell development(GO:0010720);positive regulation of transcription by RNA polymerase II(GO:0045944)		basic helix-loop-helix transcription factor(PC00055)
PTHR46515	ANN00948-RA	Reference genome	TATA ELEMENT MODULATORY FACTOR TMF1	47			Golgi apparatus(GO:0005794);endoplasmic reticulum(GO:0005783)
PTHR12209:SF0	ANN01111-RA	Reference genome	EKC_KEOPS COMPLEX SUBUNIT TP53RK	116	protein serine/threonine kinase activity(GO:0004674)	protein phosphorylation(GO:0006468)	cytosol(GO:0005829)	non-receptor serine/threonine protein kinase(PC00167)
PTHR24219:SF3	ANN01513-RA	Reference genome	LIM DOMAIN-CONTAINING PROTEIN 1	21	transcription corepressor activity(GO:0003714)	response to hypoxia(GO:0001666);cytoskeleton organization(GO:0007010);regulation of DNA-templated transcription(GO:0006355);negative regulation of intracellular signal transduction(GO:1902532)	nucleus(GO:0005634);transcription regulator complex(GO:0005667);adherens junction(GO:0005912);P-body(GO:0000932)	transcription cofactor(PC00217)
PTHR24225:SF68	ANN01550-RA	Reference genome	C3A ANAPHYLATOXIN CHEMOTACTIC RECEPTOR-LIKE-RELATED	12	G protein-coupled receptor activity(GO:0004930)	inflammatory response(GO:0006954);immune response-activating cell surface receptor signaling pathway(GO:0002429);phospholipase C-activating G protein-coupled receptor signaling pathway(GO:0007200);positive regulation of cytosolic calcium ion concentration(GO:0007204)	plasma membrane(GO:0005886)	G-protein coupled receptor(PC00021)
PTHR24399:SF40	ANN01573-RA	Reference genome	ZINC FINGER AND BTB DOMAIN-CONTAINING PROTEIN 32	10	RNA polymerase II cis-regulatory region sequence-specific DNA binding(GO:0000978);DNA-binding transcription repressor activity, RNA polymerase II-specific(GO:0001227)	negative regulation of transcription by RNA polymerase II(GO:0000122);regulation of cytokine production(GO:0001817);regulation of immune system process(GO:0002682)	nucleoplasm(GO:0005654)	C2H2 zinc finger transcription factor(PC00248)
PTHR24082:SF112	ANN01723-RA	Reference genome	NUCLEAR RECEPTOR SUBFAMILY 1 GROUP D MEMBER 2	24	RNA polymerase II cis-regulatory region sequence-specific DNA binding(GO:0000978);signaling receptor activity(GO:0038023);DNA-binding transcription factor activity, RNA polymerase II-specific(GO:0000981)	negative regulation of transcription by RNA polymerase II(GO:0000122);cell differentiation(GO:0030154);positive regulation of transcription by RNA polymerase II(GO:0045944);hormone-mediated signaling pathway(GO:0009755)		C4 zinc finger nuclear receptor(PC00169)
PTHR11089:SF9	ANN01840-RA	Reference genome	NUCLEOLAR GTP-BINDING PROTEIN 2	117			nucleolus(GO:0005730)
PTHR11584:SF391	ANN01843-RA	Reference genome	MITOGEN-ACTIVATED PROTEIN KINASE KINASE KINASE 6	18	MAP kinase kinase kinase activity(GO:0004709)	cellular response to stress(GO:0033554)		non-receptor serine/threonine protein kinase(PC00167)
PTHR46729	ANN02019-RA	Reference genome	LEUKOCYTE RECEPTOR CLUSTER MEMBER 9	22
PTHR46948	ANN02100-RA	Reference genome	RIBONUCLEASE P PROTEIN SUBUNIT P38	26				endoribonuclease(PC00094)
PTHR15698:SF8	ANN02576-RA	Reference genome	PHYTANOYL-COA HYDROXYLASE-INTERACTING PROTEIN-LIKE	24			cytoplasm(GO:0005737)
PTHR12429:SF13	ANN02622-RA	Reference genome	E3 UBIQUITIN-PROTEIN LIGASE NEURL1	23	ubiquitin protein ligase activity(GO:0061630)	negative regulation of Notch signaling pathway(GO:0045746)	postsynaptic density(GO:0014069);plasma membrane(GO:0005886)	ubiquitin-protein ligase(PC00234)
PTHR24055:SF260	ANN02786-RA	Reference genome	SERINE_THREONINE-PROTEIN KINASE ICK	19	protein serine/threonine kinase activity(GO:0004674)	cilium assembly(GO:0060271);intraciliary transport(GO:0042073);intracellular signal transduction(GO:0035556)	nucleus(GO:0005634);cytoplasm(GO:0005737);cilium(GO:0005929)	non-receptor serine/threonine protein kinase(PC00167)
PTHR24372:SF1	ANN02844-RA	Reference genome	LUTROPIN-CHORIOGONADOTROPIC HORMONE RECEPTOR	23	G protein-coupled peptide receptor activity(GO:0008528)	multicellular organismal reproductive process(GO:0048609);male gonad development(GO:0008584);rhythmic process(GO:0048511);positive regulation of adenylate cyclase activity(GO:0045762);adenylate cyclase-activating G protein-coupled receptor signaling pathway(GO:0007189);phospholipase C-activating G protein-coupled receptor signaling pathway(GO:0007200);hormone-mediated signaling pathway(GO:0009755)	plasma membrane(GO:0005886)	G-protein coupled receptor(PC00021)
PTHR31046:SF2	ANN02912-RA	Reference genome	TRANSMEMBRANE PROTEIN 121	6
PTHR15746:SF20	ANN02958-RA	Reference genome	RAB11 FAMILY-INTERACTING PROTEIN 2	21		regulated exocytosis(GO:0045055)	endosome(GO:0005768);plasma membrane(GO:0005886)	small GTPase(PC00208)
PTHR11958:SF20	ANN03020-RA	Reference genome	NEUTRAL AMINO ACID TRANSPORTER A	20	neutral L-amino acid transmembrane transporter activity(GO:0015175);amino acid:sodium symporter activity(GO:0005283);L-glutamate transmembrane transporter activity(GO:0005313)	dicarboxylic acid transport(GO:0006835);L-alpha-amino acid transmembrane transport(GO:1902475);neutral amino acid transport(GO:0015804);acidic amino acid transport(GO:0015800)	plasma membrane(GO:0005886)	primary active transporter(PC00068)
PTHR24243:SF3	ANN03332-RA	Reference genome	MOTILIN RECEPTOR	18	G protein-coupled peptide receptor activity(GO:0008528)	G protein-coupled receptor signaling pathway(GO:0007186)	plasma membrane(GO:0005886)	G-protein coupled receptor(PC00021)
PTHR13439:SF5	ANN03408-RA	Reference genome	TLC DOMAIN-CONTAINING PROTEIN 1	17		plasma membrane organization(GO:0007009);regulation of membrane lipid distribution(GO:0097035);lipid homeostasis(GO:0055088);membrane assembly(GO:0071709)	plasma membrane(GO:0005886)	transferase(PC00220)
PTHR43191:SF2	ANN03418-RA	Reference genome	RRNA METHYLTRANSFERASE 3, MITOCHONDRIAL	104	RNA binding(GO:0003723)			RNA methyltransferase(PC00033)
PTHR12845:SF4	ANN03509-RA	Reference genome	RHO GUANINE NUCLEOTIDE EXCHANGE FACTOR 26	20		activation of GTPase activity(GO:0090630)		guanyl-nucleotide exchange factor(PC00113)
PTHR24248:SF87	ANN03616-RA	Reference genome	D(2) DOPAMINE RECEPTOR	25	G protein-coupled receptor activity(GO:0004930);neurotransmitter receptor activity(GO:0030594)	adenylate cyclase-inhibiting G protein-coupled receptor signaling pathway(GO:0007193);negative regulation of adenylate cyclase activity(GO:0007194);regulation of biological quality(GO:0065008);regulation of secretion by cell(GO:1903530);dopamine receptor signaling pathway(GO:0007212);regulation of potassium ion transport(GO:0043266);phospholipase C-activating G protein-coupled receptor signaling …	presynaptic membrane(GO:0042734);glutamatergic synapse(GO:0098978)	G-protein coupled receptor(PC00021)
PTHR10699:SF15	ANN03887-RA	Reference genome	NEUROMODULIN	18	calmodulin binding(GO:0005516);phosphatidylserine binding(GO:0001786);carbohydrate derivative binding(GO:0097367);phosphatidylinositol phosphate binding(GO:1901981);anion binding(GO:0043168)	response to wounding(GO:0009611);axon guidance(GO:0007411);cell recognition(GO:0008037);cellular response to stress(GO:0033554);tissue regeneration(GO:0042246)	postsynaptic density(GO:0014069);cytoplasm(GO:0005737);plasma membrane(GO:0005886)
PTHR21399:SF3	ANN03986-RA	Reference genome	METHYLOSOME SUBUNIT PICLN	4		mRNA cis splicing, via spliceosome(GO:0045292);spliceosomal snRNP assembly(GO:0000387)	pICln-Sm protein complex(GO:0034715);cytosol(GO:0005829);spliceosomal complex(GO:0005681)	transporter(PC00227)
PTHR12473:SF18	ANN04208-RA	Reference genome	INACTIVE UBIQUITIN CARBOXYL-TERMINAL HYDROLASE MINDY-4B	19	deubiquitinase activity(GO:0101005)
PTHR10489:SF735	ANN04313-RA	Reference genome	C-C CHEMOKINE RECEPTOR TYPE 10	20	C-C chemokine binding(GO:0019957);G protein-coupled receptor activity(GO:0004930);cytokine receptor activity(GO:0004896)	immune response(GO:0006955);calcium-mediated signaling(GO:0019722);cell chemotaxis(GO:0060326);positive regulation of cytosolic calcium ion concentration(GO:0007204)	external side of plasma membrane(GO:0009897)	cell adhesion molecule(PC00069)
PTHR48097	ANN04478-RA	Reference genome	L-THREONINE ALDOLASE-RELATED	171				aldolase(PC00044)
PTHR11109:SF6	ANN04502-RA	Reference genome	GTP CYCLOHYDROLASE 1	7	nucleotide binding(GO:0000166);zinc ion binding(GO:0008270);hydrolase activity, acting on carbon-nitrogen (but not peptide) bonds, in cyclic amidines(GO:0016814);carbohydrate derivative binding(GO:0097367);anion binding(GO:0043168)	cellular nitrogen compound biosynthetic process(GO:0044271);heterocycle biosynthetic process(GO:0018130);organic cyclic compound biosynthetic process(GO:1901362);alcohol biosynthetic process(GO:0046165);organonitrogen compound biosynthetic process(GO:1901566);aromatic compound biosynthetic process(GO:0019438)	cytoplasm(GO:0005737)	hydrolase(PC00121)
PTHR11567:SF145	ANN04726-RA	Reference genome	TESTICULAR ACID PHOSPHATASE	13	protein tyrosine phosphatase activity(GO:0004725);receptor tyrosine kinase binding(GO:0030971)	lysosome organization(GO:0007040);negative regulation of signal transduction(GO:0009968);regulation of ERBB signaling pathway(GO:1901184);regulation of neuronal synaptic plasticity(GO:0048168);negative regulation of protein kinase activity(GO:0006469);peptidyl-tyrosine dephosphorylation(GO:0035335)	postsynaptic membrane(GO:0045211);lysosome(GO:0005764)	phosphatase(PC00181)
PTHR37680	ANN04767-RA	Reference genome	C130050O18RIK PROTEIN	13
PTHR23235:SF54	ANN05046-RA	Reference genome	E3 SUMO-PROTEIN LIGASE EGR2	18	RNA polymerase II cis-regulatory region sequence-specific DNA binding(GO:0000978);DNA-binding transcription factor activity, RNA polymerase II-specific(GO:0000981)	regulation of transcription by RNA polymerase II(GO:0006357)		C2H2 zinc finger transcription factor(PC00248)
PTHR24327:SF28	ANN05241-RA	Reference genome	HOMEOBOX PROTEIN DLX-3	22	RNA polymerase II cis-regulatory region sequence-specific DNA binding(GO:0000978);DNA-binding transcription factor activity, RNA polymerase II-specific(GO:0000981)	embryo development(GO:0009790);epithelial cell differentiation(GO:0030855);regulation of transcription by RNA polymerase II(GO:0006357)		homeodomain transcription factor(PC00119)
PTHR10903:SF188	ANN05349-RA	Reference genome	GTPASE IMAP FAMILY MEMBER 2-LIKE-RELATED	46				small GTPase(PC00208)
PTHR10155:SF4	ANN05433-RA	Reference genome	SUPPRESSOR OF CYTOKINE SIGNALING 1	21	kinase regulator activity(GO:0019207)	phosphatidylinositol phosphate biosynthetic process(GO:0046854)	phosphatidylinositol 3-kinase complex(GO:0005942)	kinase modulator(PC00140)
PTHR21452	ANN05502-RA	Reference genome	EXPORTIN-6	37		protein export from nucleus(GO:0006611)
PTHR24408:SF31	ANN05610-RA	Reference genome	E4F TRANSCRIPTION FACTOR 1	5	sequence-specific DNA binding(GO:0043565);DNA-binding transcription factor activity, RNA polymerase II-specific(GO:0000981)	regulation of transcription by RNA polymerase II(GO:0006357)	nucleus(GO:0005634)	C2H2 zinc finger transcription factor(PC00248)
PTHR15895:SF4	ANN05723-RA	Reference genome	IMMEDIATE EARLY RESPONSE GENE 2 PROTEIN	16
PTHR11347:SF74	ANN05839-RA	Reference genome	CAMP-SPECIFIC 3',5'-CYCLIC PHOSPHODIESTERASE 4A	20	cyclic-nucleotide phosphodiesterase activity(GO:0004112)	cAMP-mediated signaling(GO:0019933)		phosphodiesterase(PC00185)
PTHR11309:SF34	ANN05916-RA	Reference genome	FRIZZLED-2	21	transmembrane signaling receptor activity(GO:0004888);Wnt-protein binding(GO:0017147)	canonical Wnt signaling pathway(GO:0060070);non-canonical Wnt signaling pathway(GO:0035567)	plasma membrane(GO:0005886)	transmembrane signal receptor(PC00197)
PTHR22930:SF255	ANN06039-RA	Reference genome	ELONGIN B	2
PTHR33539	ANN06109-RA	Reference genome	UPF0764 PROTEIN C16ORF89	47
PTHR46805:SF2	ANN06134-RA	Reference genome	FORKHEAD BOX PROTEIN J1-A	3	RNA polymerase II cis-regulatory region sequence-specific DNA binding(GO:0000978);DNA-binding transcription factor activity, RNA polymerase II-specific(GO:0000981)	regulation of transcription by RNA polymerase II(GO:0006357)	nucleus(GO:0005634)	winged helix/forkhead transcription factor(PC00246)
PTHR21191:SF7	ANN06393-RA	Reference genome	AQUAPORIN-11	21	channel activity(GO:0015267)		cytoplasm(GO:0005737)
PTHR15026	ANN06464-RA	Reference genome	CALCIUM-SIGNAL MODULATING CYCLOPHILIN LIGAND CAML	21		protein insertion into ER membrane(GO:0045048)	endoplasmic reticulum protein-containing complex(GO:0140534)
PTHR24278:SF31	ANN06536-RA	Reference genome	COAGULATION FACTOR IX	26			extracellular space(GO:0005615)	serine protease(PC00203)
PTHR12002:SF192	ANN06588-RA	Reference genome	CLAUDIN	6		cell-cell junction assembly(GO:0007043);cell adhesion(GO:0007155)	bicellular tight junction(GO:0005923);plasma membrane(GO:0005886)	tight junction(PC00214)
PTHR13172:SF0	ANN06660-RA	Reference genome	MITOCHONDRIAL IMPORT INNER MEMBRANE TRANSLOCASE SUBUNIT TIM10 B	29			mitochondrial intermembrane space(GO:0005758);mitochondrial protein-containing complex(GO:0098798);transporter complex(GO:1990351)	primary active transporter(PC00068)
PTHR12420:SF37	ANN07345-RA	Reference genome	G2_M PHASE-SPECIFIC E3 UBIQUITIN-PROTEIN LIGASE	16			nucleus(GO:0005634)	DNA metabolism protein(PC00009)
PTHR11214:SF93	ANN07548-RA	Reference genome	UDP-GLCNAC:BETAGAL BETA-1,3-N-ACETYLGLUCOSAMINYLTRANSFERASE 7	27	UDP-glycosyltransferase activity(GO:0008194)	protein O-linked glycosylation(GO:0006493);aminoglycan biosynthetic process(GO:0006023)	Golgi membrane(GO:0000139)	glycosyltransferase(PC00111)
PTHR18966:SF364	ANN08161-RA	Reference genome	GLUTAMATE RECEPTOR IONOTROPIC, NMDA 3B	22	inorganic cation transmembrane transporter activity(GO:0022890);glutamate receptor activity(GO:0008066);amino acid transmembrane transporter activity(GO:0015171);transmitter-gated monoatomic ion channel activity involved in regulation of postsynaptic membrane potential(GO:1904315);voltage-gated monoatomic ion channel activity(GO:0005244)	modulation of chemical synaptic transmission(GO:0050804);glutamate receptor signaling pathway(GO:0007215);synaptic transmission, glutamatergic(GO:0035249)	postsynaptic density membrane(GO:0098839)	transmembrane signal receptor(PC00197)
PTHR24161:SF16	ANN08278-RA	Reference genome	PALMITOYLTRANSFERASE ZDHHC13	22				protein modifying enzyme(PC00260)
PTHR11999:SF68	ANN08435-RA	Reference genome	HISTIDINE DECARBOXYLASE	28	carboxy-lyase activity(GO:0016831)	amino acid catabolic process(GO:0009063);cellular nitrogen compound biosynthetic process(GO:0044271);heterocycle biosynthetic process(GO:0018130);organic cyclic compound biosynthetic process(GO:1901362);organonitrogen compound biosynthetic process(GO:1901566);aromatic compound biosynthetic process(GO:0019438);biogenic amine metabolic process(GO:0006576)	cytoplasm(GO:0005737)	decarboxylase(PC00089)
PTHR21723:SF5	ANN08588-RA	Reference genome	PROTEIN RIC-3	2		protein localization(GO:0008104);chemical synaptic transmission(GO:0007268)	intracellular membrane-bounded organelle(GO:0043231);neuronal cell body(GO:0043025);neuron projection(GO:0043005)
PTHR23073:SF90	ANN08766-RA	Reference genome	26S PROTEASOME REGULATORY SUBUNIT 6A	3	ATP-dependent activity(GO:0140657)	proteasome-mediated ubiquitin-dependent protein catabolic process(GO:0043161)	proteasome regulatory particle(GO:0005838)	protease(PC00190)
PTHR23171:SF4	ANN08819-RA	Reference genome	TUFTELIN	21		intracellular signal transduction(GO:0035556)	intracellular anatomical structure(GO:0005622)	DNA-directed RNA polymerase(PC00019)
PTHR23092:SF51	ANN08882-RA	Reference genome	TERMINAL NUCLEOTIDYLTRANSFERASE 4B	21	adenylyltransferase activity(GO:0070566);mRNA binding(GO:0003729)	RNA 3'-end processing(GO:0031123);polyadenylation-dependent ncRNA catabolic process(GO:0043634)	nuclear protein-containing complex(GO:0140513);nucleolus(GO:0005730)	mRNA polyadenylation factor(PC00146)
PTHR20937:SF18	ANN08916-RA	Reference genome	BHLH TRANSCRIPTION FACTOR MESP-B-RELATED	4	RNA polymerase II cis-regulatory region sequence-specific DNA binding(GO:0000978);DNA-binding transcription factor activity, RNA polymerase II-specific(GO:0000981)	chordate embryonic development(GO:0043009);heart morphogenesis(GO:0003007);anterior/posterior pattern specification(GO:0009952);epithelium development(GO:0060429);mesoderm formation(GO:0001707);regulation of transcription by RNA polymerase II(GO:0006357)	nucleus(GO:0005634)
PTHR11486:SF31	ANN09033-RA	Reference genome	FIBROBLAST GROWTH FACTOR 4	23	growth factor activity(GO:0008083);fibroblast growth factor receptor binding(GO:0005104)	positive regulation of gene expression(GO:0010628);positive regulation of cell population proliferation(GO:0008284);positive regulation of protein phosphorylation(GO:0001934);cell differentiation(GO:0030154);fibroblast growth factor receptor signaling pathway(GO:0008543);positive regulation of MAPK cascade(GO:0043410);regulation of cell migration(GO:0030334);animal organ morphogenesis(GO:0009887)	extracellular space(GO:0005615);cytoplasm(GO:0005737)	growth factor(PC00112)
PTHR24099:SF23	ANN09493-RA	Reference genome	E3 UBIQUITIN-PROTEIN LIGASE MIDLINE-1	22		regulation of microtubule cytoskeleton organization(GO:0070507)	cytoplasm(GO:0005737)	ubiquitin-protein ligase(PC00234)
PTHR24136:SF17	ANN09503-RA	Reference genome	ANKYRIN REPEAT AND SOCS BOX PROTEIN 9	19		positive regulation of protein catabolic process(GO:0045732);protein ubiquitination(GO:0016567)
PTHR11984:SF19	ANN09521-RA	Reference genome	GAP JUNCTION ALPHA-8 PROTEIN	23	wide pore channel activity(GO:0022829)	cell-cell signaling(GO:0007267);transport(GO:0006810)	cell-cell junction(GO:0005911);plasma membrane protein complex(GO:0098797)	gap junction(PC00105)
PTHR24073:SF941	ANN09544-RA	Reference genome	RAS-RELATED PROTEIN RAB-20	20	GTPase activity(GO:0003924)	endocytosis(GO:0006897);intracellular protein transport(GO:0006886)	endocytic vesicle(GO:0030139);early endosome(GO:0005769);plasma membrane(GO:0005886)	small GTPase(PC00208)
PTHR11105	ANN09634-RA	Reference genome	CITRATE LYASE SUBUNIT BETA-RELATED	30				lyase(PC00144)
PTHR19290:SF168	ANN09672-RA	Reference genome	OLIGODENDROCYTE TRANSCRIPTION FACTOR 1	2	RNA polymerase II cis-regulatory region sequence-specific DNA binding(GO:0000978);DNA-binding transcription factor activity, RNA polymerase II-specific(GO:0000981)	axon development(GO:0061564);positive regulation of transcription by RNA polymerase II(GO:0045944);sensory organ development(GO:0007423)	nucleus(GO:0005634)	basic helix-loop-helix transcription factor(PC00055)
PTHR45937	ANN09842-RA	Reference genome	ASPARAGINE SYNTHETASE DOMAIN-CONTAINING PROTEIN 1	104
PTHR46048:SF7	ANN10162-RA	Reference genome	12-(S)-HYDROXY-5,8,10,14-EICOSATETRAENOIC ACID RECEPTOR	17				G-protein coupled receptor(PC00021)
PTHR24232:SF20	ANN10214-RA	Reference genome	PROTEINASE-ACTIVATED RECEPTOR 1	35	G protein-coupled peptide receptor activity(GO:0008528)	regulation of Rho protein signal transduction(GO:0035023);regulation of coagulation(GO:0050818);regulation of wound healing(GO:0061041);positive regulation of multicellular organismal process(GO:0051240);regulation of body fluid levels(GO:0050878);phospholipase C-activating G protein-coupled receptor signaling pathway(GO:0007200);positive regulation of intracellular signal transduction(GO:1902533…	plasma membrane(GO:0005886)	G-protein coupled receptor(PC00021)
PTHR11866:SF43	ANN10274-RA	Reference genome	PROSTAGLANDIN E2 RECEPTOR EP4 SUBTYPE	2	G protein-coupled receptor activity(GO:0004930)	inflammatory response(GO:0006954);cellular response to lipid(GO:0071396);negative regulation of inflammatory response(GO:0050728);cellular response to hormone stimulus(GO:0032870);adenylate cyclase-activating G protein-coupled receptor signaling pathway(GO:0007189);cellular response to oxygen-containing compound(GO:1901701);positive regulation of cytosolic calcium ion concentration(GO:0007204)	plasma membrane(GO:0005886)	G-protein coupled receptor(PC00021)
PTHR13843:SF5	ANN10275-RA	Reference genome	MICROTUBULE-ASSOCIATED PROTEIN 1B	20	actin binding(GO:0003779);microtubule binding(GO:0008017)	regulation of supramolecular fiber organization(GO:1902903);axonogenesis(GO:0007409);regulation of microtubule polymerization or depolymerization(GO:0031110);microtubule cytoskeleton organization(GO:0000226);regulation of protein depolymerization(GO:1901879);dendrite development(GO:0016358)	dendrite(GO:0030425);cytosol(GO:0005829);neuronal cell body(GO:0043025);synapse(GO:0045202);microtubule associated complex(GO:0005875);microtubule(GO:0005874)	non-motor microtubule binding protein(PC00166)
PTHR15428	ANN10346-RA	Reference genome	ENDOTHELIAL CELL-SPECIFIC MOLECULE 1 ESM-1	21
PTHR45640:SF7	ANN10458-RA	Reference genome	HEAT SHOCK PROTEIN BETA-1	29	unfolded protein binding(GO:0051082)	response to heat(GO:0009408);negative regulation of apoptotic process(GO:0043066);protein folding(GO:0006457)	nucleus(GO:0005634);cytoplasm(GO:0005737)	chaperone(PC00072)
PTHR47219:SF4	ANN10492-RA	Reference genome	TBC1 DOMAIN FAMILY MEMBER 10A	3	GTPase activator activity(GO:0005096);small GTPase binding(GO:0031267)	regulation of GTPase activity(GO:0043087)		GTPase-activating protein(PC00257)
PTHR43563:SF14	ANN10565-RA	Reference genome	AMINE OXIDASE	19				oxidase(PC00175)
PTHR12307:SF15	ANN10572-RA	Reference genome	PROTEIN PHOSPHATASE 1 REGULATORY SUBUNIT 3C	27	protein phosphatase binding(GO:0019903);carbohydrate binding(GO:0030246)	regulation of macromolecule biosynthetic process(GO:0010556);regulation of primary metabolic process(GO:0080090)	protein serine/threonine phosphatase complex(GO:0008287);cytoplasm(GO:0005737)	phosphatase modulator(PC00184)
PTHR10005:SF7	ANN10594-RA	Reference genome	SKI FAMILY TRANSCRIPTIONAL COREPRESSOR 2	20	SMAD binding(GO:0046332);RNA polymerase II cis-regulatory region sequence-specific DNA binding(GO:0000978);DNA-binding transcription factor activity, RNA polymerase II-specific(GO:0000981)	negative regulation of BMP signaling pathway(GO:0030514);negative regulation of transcription by RNA polymerase II(GO:0000122)	nucleus(GO:0005634);transcription regulator complex(GO:0005667);cytoplasm(GO:0005737)
PTHR45652:SF16	ANN10619-RA	Reference genome	NEUROFILAMENT LIGHT POLYPEPTIDE-LIKE	2	structural constituent of cytoskeleton(GO:0005200)	cellular component assembly(GO:0022607);intermediate filament organization(GO:0045109)	postsynapse(GO:0098794);cytoplasm(GO:0005737);intermediate filament(GO:0005882);axon(GO:0030424)	intermediate filament(PC00129)
PTHR11931:SF8	ANN10620-RA	Reference genome	PHOSPHOGLYCERATE MUTASE 2	22				mutase(PC00160)
PTHR11636:SF128	ANN10647-RA	Reference genome	POU DOMAIN PROTEIN-RELATED	4	RNA polymerase II cis-regulatory region sequence-specific DNA binding(GO:0000978);DNA-binding transcription factor activity, RNA polymerase II-specific(GO:0000981)	regulation of transcription by RNA polymerase II(GO:0006357)		homeodomain transcription factor(PC00119)
PTHR26451:SF882	ANN11244-RA	Reference genome	OLFACTORY RECEPTOR 11A1-LIKE ISOFORM X1	3	transmembrane signaling receptor activity(GO:0004888);binding(GO:0005488)	detection of chemical stimulus involved in sensory perception(GO:0050907)	membrane(GO:0016020)	G-protein coupled receptor(PC00021)
PTHR24238:SF81	ANN11263-RA	Reference genome	CHOLECYSTOKININ RECEPTOR TYPE A	5	neuropeptide receptor activity(GO:0008188)	neuropeptide signaling pathway(GO:0007218)	plasma membrane(GO:0005886)	G-protein coupled receptor(PC00021)
PTHR12002:SF17	ANN11860-RA	Reference genome	CLAUDIN-20	16		cell-cell junction assembly(GO:0007043);cell adhesion(GO:0007155)	bicellular tight junction(GO:0005923);plasma membrane(GO:0005886)	tight junction(PC00214)
PTHR48023:SF2	ANN12333-RA	Reference genome	SOLUTE CARRIER FAMILY 2, FACILITATED GLUCOSE TRANSPORTER MEMBER 12	21	sugar transmembrane transporter activity(GO:0051119)	circulatory system development(GO:0072359);glucose transmembrane transport(GO:1904659)		primary active transporter(PC00068)
PTHR44472:SF3	ANN12403-RA	Reference genome	DDB1- AND CUL4-ASSOCIATED FACTOR 4	4			Cul4-RING E3 ubiquitin ligase complex(GO:0080008)
PTHR11984:SF109	ANN12667-RA,ANN11993-RA	Reference genome	CONNEXIN 28.1-RELATED	7	wide pore channel activity(GO:0022829)	cell-cell signaling(GO:0007267)	cell-cell junction(GO:0005911);plasma membrane protein complex(GO:0098797)	gap junction(PC00105)
PTHR10165:SF13	ANN12758-RA	Reference genome	PHOSPHOLIPID PHOSPHATASE-RELATED PROTEIN TYPE 4	22	phosphatase activity(GO:0016791)	phospholipid dephosphorylation(GO:0046839);signal transduction(GO:0007165);axonogenesis(GO:0007409);phospholipid metabolic process(GO:0006644)	plasma membrane(GO:0005886)	phosphatase(PC00181)
PTHR21469	ANN12905-RA	Reference genome	EXOPHILIN-5	19
PTHR23129:SF3	ANN12916-RA	Reference genome	FAT STORAGE-INDUCING TRANSMEMBRANE PROTEIN 1	24		lipid storage(GO:0019915);phospholipid biosynthetic process(GO:0008654);organelle organization(GO:0006996)	endoplasmic reticulum membrane(GO:0005789)	phosphatase(PC00181)
PTHR11786:SF3	ANN12988-RA	Reference genome	ARYLAMINE N-ACETYLTRANSFERASE	8	N-acetyltransferase activity(GO:0008080)			acetyltransferase(PC00038)
PTHR15035:SF9	ANN13032-RA	Reference genome	CORTICOLIBERIN	27				peptide hormone(PC00179)
PTHR10704:SF3	ANN13104-RA	Reference genome	CARBOHYDRATE SULFOTRANSFERASE 2	22	sulfotransferase activity(GO:0008146)	sulfur compound metabolic process(GO:0006790);amino sugar metabolic process(GO:0006040)		transferase(PC00220)
PTHR24347:SF254	ANN13259-RA	Reference genome	SERINE_THREONINE-PROTEIN KINASE H1	18				non-receptor serine/threonine protein kinase(PC00167)
PTHR45632:SF8	ANN13271-RA	Reference genome	KELCH-LIKE PROTEIN 34	17				scaffold/adaptor protein(PC00226)
PTHR15240:SF6	ANN13368-RA	Reference genome	MUSCLE-RELATED COILED-COIL PROTEIN	2		regulation of gene expression(GO:0010468)	caveola(GO:0005901);cytoplasm(GO:0005737)	membrane traffic protein(PC00150)
PTHR12619:SF18	ANN13454-RA	Reference genome	DNA-BINDING PROTEIN RFX5	19	RNA polymerase II cis-regulatory region sequence-specific DNA binding(GO:0000978);DNA-binding transcription factor activity, RNA polymerase II-specific(GO:0000981)	regulation of transcription by RNA polymerase II(GO:0006357)		winged helix/forkhead transcription factor(PC00246)
PTHR45701:SF1	ANN13644-RA	Reference genome	VESICLE-ASSOCIATED MEMBRANE PROTEIN 1	20	syntaxin binding(GO:0019905);SNAP receptor activity(GO:0005484)	protein-containing complex assembly(GO:0065003);vesicle fusion(GO:0006906)	SNARE complex(GO:0031201);plasma membrane(GO:0005886)	membrane traffic protein(PC00150)
PTHR10671:SF78	ANN13684-RA	Reference genome	SI:CH211-232M10.6	7			plasma membrane(GO:0005886)	cytoskeletal protein(PC00085)
PTHR12929:SF19	ANN13776-RA	Reference genome	RIBOFLAVIN TRANSPORTER	2	organic anion transmembrane transporter activity(GO:0008514)	nitrogen compound transport(GO:0071705);vitamin transport(GO:0051180);organic anion transport(GO:0015711)	plasma membrane(GO:0005886)	secondary carrier transporter(PC00258)
PTHR31040	ANN13864-RA	Reference genome	NURIM	31
PTHR10985:SF78	ANN13993-RA	Reference genome	HAIRY_ENHANCER-OF-SPLIT RELATED WITH YRPW MOTIF PROTEIN 1	21	RNA polymerase II cis-regulatory region sequence-specific DNA binding(GO:0000978);DNA-binding transcription factor activity, RNA polymerase II-specific(GO:0000981)	Notch signaling pathway(GO:0007219);anterior/posterior pattern specification(GO:0009952);circulatory system development(GO:0072359);regulation of neurogenesis(GO:0050767);regulation of transcription by RNA polymerase II(GO:0006357)	nucleus(GO:0005634)	basic helix-loop-helix transcription factor(PC00055)
PTHR10915:SF7	ANN14062-RA	Reference genome	SYNDECAN-3	22		cell migration(GO:0016477)	cell surface(GO:0009986)	transmembrane signal receptor(PC00197)
PTHR23235:SF25	ANN14104-RA	Reference genome	TRANSCRIPTION FACTOR SP8	23	RNA polymerase II cis-regulatory region sequence-specific DNA binding(GO:0000978);DNA-binding transcription factor activity, RNA polymerase II-specific(GO:0000981)	regulation of transcription by RNA polymerase II(GO:0006357)		C2H2 zinc finger transcription factor(PC00248)
PTHR46222:SF1	ANN14150-RA	Reference genome	PEPTIDYL-PROLYL CIS-TRANS ISOMERASE FKBP14	18				chaperone(PC00072)
PTHR45851:SF5	ANN14231-RA	Reference genome	PROTEIN L-MYC-RELATED	24	RNA polymerase II cis-regulatory region sequence-specific DNA binding(GO:0000978);DNA-binding transcription factor activity, RNA polymerase II-specific(GO:0000981)	regulation of transcription by RNA polymerase II(GO:0006357)		basic helix-loop-helix transcription factor(PC00055)
PTHR24346:SF90	ANN14242-RA	Reference genome	SNF RELATED KINASE	10	protein serine/threonine kinase activity(GO:0004674)	intracellular signal transduction(GO:0035556)	cytoplasm(GO:0005737)	non-receptor serine/threonine protein kinase(PC00167)
PTHR11003:SF75	ANN14283-RA	Reference genome	POTASSIUM CHANNEL SUBFAMILY K MEMBER 9	21	voltage-gated potassium channel activity(GO:0005249)	potassium ion transmembrane transport(GO:0071805);regulation of membrane potential(GO:0042391)	plasma membrane(GO:0005886)	ion channel(PC00133)
PTHR13428:SF10	ANN14439-RA	Reference genome	INNER NUCLEAR MEMBRANE PROTEIN MAN1	19	chromatin DNA binding(GO:0031490)	negative regulation of BMP signaling pathway(GO:0030514);nuclear envelope organization(GO:0006998)
PTHR24161:SF97	ANN14564-RA	Reference genome	ANKYRIN 2	5				protein modifying enzyme(PC00260)
PTHR11844:SF22	ANN14662-RA	Reference genome	METALLOPROTEINASE INHIBITOR 3	23	endopeptidase inhibitor activity(GO:0004866);protease binding(GO:0002020)	response to cytokine(GO:0034097);negative regulation of endopeptidase activity(GO:0010951);negative regulation of protein catabolic process(GO:0042177);negative regulation of cellular catabolic process(GO:0031330);response to hormone(GO:0009725)	extracellular space(GO:0005615);extracellular matrix(GO:0031012)	protease inhibitor(PC00191)
PTHR16515:SF2	ANN14726-RA	Reference genome	PR DOMAIN ZINC FINGER PROTEIN 4	25		regulation of gene expression(GO:0010468)	nucleus(GO:0005634)	C2H2 zinc finger transcription factor(PC00248)
PTHR45652:SF4	ANN15254-RA	Reference genome	INTERMEDIATE FILAMENT PROTEIN-LIKE	3	structural constituent of cytoskeleton(GO:0005200)	cellular component assembly(GO:0022607);intermediate filament organization(GO:0045109)	postsynapse(GO:0098794);cytoplasm(GO:0005737);intermediate filament(GO:0005882);axon(GO:0030424)	intermediate filament(PC00129)
PTHR47522	ANN15362-RA	Reference genome	SALVADOR FAMILY WW DOMAIN-CONTAINING PROTEIN 1	33		negative regulation of cell population proliferation(GO:0008285);positive regulation of apoptotic process(GO:0043065);hippo signaling(GO:0035329)	cytosol(GO:0005829)
PTHR31932	ANN15528-RA	Reference genome	TUBULIN POLYGLUTAMYLASE COMPLEX SUBUNIT 1	22	microtubule binding(GO:0008017)	peptidyl-amino acid modification(GO:0018193)		microtubule or microtubule-binding cytoskeletal protein(PC00157)
PTHR13843:SF11	ANN15534-RA	Reference genome	MICROTUBULE-ASSOCIATED PROTEIN 1S	22	actin binding(GO:0003779);microtubule binding(GO:0008017)	regulation of supramolecular fiber organization(GO:1902903);axonogenesis(GO:0007409);regulation of microtubule polymerization or depolymerization(GO:0031110);microtubule cytoskeleton organization(GO:0000226);regulation of protein depolymerization(GO:1901879);dendrite development(GO:0016358)	dendrite(GO:0030425);cytosol(GO:0005829);neuronal cell body(GO:0043025);synapse(GO:0045202);microtubule associated complex(GO:0005875);microtubule(GO:0005874)	non-motor microtubule binding protein(PC00166)
PTHR24228:SF25	ANN15568-RA	Reference genome	B2 BRADYKININ RECEPTOR	17	G protein-coupled peptide receptor activity(GO:0008528)	G protein-coupled receptor signaling pathway(GO:0007186)	plasma membrane(GO:0005886)	G-protein coupled receptor(PC00021)
PTHR12357:SF8	ANN15592-RA	Reference genome	YTH DOMAIN-CONTAINING FAMILY PROTEIN 2	19	mRNA binding(GO:0003729);protein-macromolecule adaptor activity(GO:0030674)	mRNA destabilization(GO:0061157)	cytoplasm(GO:0005737)	RNA metabolism protein(PC00031)
PTHR15507:SF18	ANN15625-RA	Reference genome	ZINC FINGER PROTEIN RLF	21	DNA binding(GO:0003677);DNA-binding transcription factor activity, RNA polymerase II-specific(GO:0000981)	regulation of transcription by RNA polymerase II(GO:0006357)	nucleus(GO:0005634)	C2H2 zinc finger transcription factor(PC00248)
PTHR22997:SF3	ANN15665-RA	Reference genome	PROTEIN KINTOUN	30			cytoplasm(GO:0005737)
PTHR45951:SF2	ANN15677-RA	Reference genome	PROTEIN DISPATCHED HOMOLOG 2	20	transmembrane transporter activity(GO:0022857)	smoothened signaling pathway(GO:0007224)	membrane(GO:0016020)
PTHR44269:SF1	ANN15695-RA	Reference genome	DEHYDROGENASE_REDUCTASE SDR FAMILY MEMBER 7	32				dehydrogenase(PC00092)
PTHR13924:SF4	ANN15702-RA	Reference genome	TRANSFORMING ACIDIC COILED-COIL-CONTAINING PROTEIN 3	20		forebrain development(GO:0030900);nuclear migration(GO:0007097);microtubule cytoskeleton organization(GO:0000226)	cytoplasm(GO:0005737)
PTHR45793:SF2	ANN15733-RA	Reference genome	HOMEOBOX PROTEIN OTX2	20	RNA polymerase II cis-regulatory region sequence-specific DNA binding(GO:0000978);DNA-binding transcription factor activity, RNA polymerase II-specific(GO:0000981)	regulation of transcription by RNA polymerase II(GO:0006357)	nucleus(GO:0005634)	homeodomain transcription factor(PC00119)
PTHR23351:SF10	ANN15758-RA	Reference genome	JUN DIMERIZATION PROTEIN 2	19	RNA polymerase II cis-regulatory region sequence-specific DNA binding(GO:0000978);DNA-binding transcription factor activity, RNA polymerase II-specific(GO:0000981)	regulation of transcription by RNA polymerase II(GO:0006357)	nucleus(GO:0005634)	basic leucine zipper transcription factor(PC00056)
PTHR24072:SF144	ANN15787-RA	Reference genome	RHO-RELATED GTP-BINDING PROTEIN RHOV	23	nucleotide binding(GO:0000166);protein kinase binding(GO:0019901);carbohydrate derivative binding(GO:0097367);GTPase activity(GO:0003924);anion binding(GO:0043168)	establishment of cell polarity(GO:0030010);Rho protein signal transduction(GO:0007266);endocytosis(GO:0006897)		small GTPase(PC00208)
PTHR14353:SF8	ANN15902-RA	Reference genome	MARCKS-RELATED PROTEIN	19	actin filament binding(GO:0051015)	central nervous system development(GO:0007417);actin filament organization(GO:0007015)	cytoplasm(GO:0005737);plasma membrane(GO:0005886)
PTHR11003:SF241	ANN15980-RA	Reference genome	POTASSIUM CHANNEL SUBFAMILY K MEMBER 5	21	voltage-gated potassium channel activity(GO:0005249)	potassium ion transmembrane transport(GO:0071805);regulation of membrane potential(GO:0042391)	plasma membrane(GO:0005886)	ion channel(PC00133)
PTHR11477:SF7	ANN16333-RA	Reference genome	TRANSCRIPTION ELONGATION FACTOR A N-TERMINAL AND CENTRAL DOMAIN-CONTAINING PROTEIN	20		DNA-templated transcription(GO:0006351)	nucleus(GO:0005634)	general transcription factor(PC00259)
PTHR12841:SF6	ANN16500-RA	Reference genome	PROTEIN UNC-50 HOMOLOG	106			Golgi membrane(GO:0000139)
PTHR45652:SF13	ANN16625-RA	Reference genome	NEUROFILAMENT LIGHT POLYPEPTIDE	7	structural constituent of cytoskeleton(GO:0005200)	intermediate filament organization(GO:0045109)	cytoplasm(GO:0005737);intermediate filament(GO:0005882)	intermediate filament(PC00129)
PTHR11009:SF5	ANN16896-RA	Reference genome	DERLIN-2	21	ribonucleoprotein complex binding(GO:0043021)	endoplasmic reticulum unfolded protein response(GO:0030968);ERAD pathway(GO:0036503)	endoplasmic reticulum membrane(GO:0005789)	primary active transporter(PC00068)
PTHR14319:SF6	ANN17061-RA	Reference genome	TRANSMEMBRANE PROTEIN 8B	20				cell adhesion molecule(PC00069)
PTHR12219:SF29	ANN17085-RA	Reference genome	NADH DEHYDROGENASE [UBIQUINONE] IRON-SULFUR PROTEIN 4, MITOCHONDRIAL	2			mitochondrial respiratory chain complex I(GO:0005747)	oxidoreductase(PC00176)
PTHR28645	ANN17346-RA	Reference genome	TRANSMEMBRANE PROTEIN 119	21		positive regulation of multicellular organismal process(GO:0051240);positive regulation of cell population proliferation(GO:0008284);positive regulation of cell differentiation(GO:0045597);regulation of multicellular organismal development(GO:2000026)	plasma membrane(GO:0005886)
PTHR43570:SF7	ANN17367-RA	Reference genome	ALDEHYDE DEHYDROGENASE	5	oxidoreductase activity(GO:0016491)	cellular metabolic process(GO:0044237);organic substance metabolic process(GO:0071704)	cytoplasm(GO:0005737)	dehydrogenase(PC00092)
PTHR45852:SF1	ANN17398-RA	Reference genome	SERINE_THREONINE-PROTEIN KINASE RIO2	117	protein kinase activity(GO:0004672)	maturation of SSU-rRNA(GO:0030490)	cytosol(GO:0005829);preribosome, small subunit precursor(GO:0030688)	non-receptor serine/threonine protein kinase(PC00167)
PTHR46147:SF2	ANN17403-RA	Reference genome	SET-BINDING PROTEIN	21	histone H3K4 methyltransferase activity(GO:0042800)	regulation of DNA-templated transcription(GO:0006355)	nucleoplasm(GO:0005654)	histone modifying enzyme(PC00261)
PTHR11967:SF2	ANN17426-RA	Reference genome	ALPHA-1-ACID GLYCOPROTEIN 1	31
PTHR21538:SF19	ANN17471-RA	Reference genome	RHOTEKIN	22		actomyosin contractile ring assembly(GO:0000915);mitotic cytokinesis(GO:0000281);septin cytoskeleton organization(GO:0032185)	actomyosin contractile ring(GO:0005826)	non-motor actin binding protein(PC00165)
PTHR45930:SF1	ANN17510-RA	Reference genome	ADHESION G PROTEIN-COUPLED RECEPTOR A2	21		central nervous system development(GO:0007417);positive regulation of canonical Wnt signaling pathway(GO:0090263);sprouting angiogenesis(GO:0002040);cell surface receptor signaling pathway(GO:0007166)	protein-containing complex(GO:0032991);plasma membrane(GO:0005886)	G-protein coupled receptor(PC00021)
PTHR46099:SF2	ANN18308-RA	Reference genome	ENDOTHELIN-1 RECEPTOR	25	G protein-coupled peptide receptor activity(GO:0008528)	developmental pigmentation(GO:0048066);G protein-coupled receptor signaling pathway(GO:0007186);blood circulation(GO:0008015);regulation of anatomical structure size(GO:0090066)	plasma membrane(GO:0005886)
PTHR46727	ANN18753-RA	Reference genome	E3 SUMO-PROTEIN LIGASE CBX4	22	SUMO binding(GO:0032183);SUMO ligase activity(GO:0061665)	negative regulation of transcription by RNA polymerase II(GO:0000122);protein sumoylation(GO:0016925)	PRC1 complex(GO:0035102)	ubiquitin-protein ligase(PC00234)
PTHR14511:SF17	ANN18895-RA	Reference genome	G-PROTEIN COUPLED RECEPTOR FAMILY C GROUP 5 MEMBER B-LIKE ISOFORM X1	2	protein kinase binding(GO:0019901);protein kinase activator activity(GO:0030295)		extracellular space(GO:0005615);intracellular membrane-bounded organelle(GO:0043231);vesicle(GO:0031982);receptor complex(GO:0043235);plasma membrane(GO:0005886)	G-protein coupled receptor(PC00021)
PTHR10903:SF112	ANN18911-RA	Reference genome	SI:CH211-113E8.5	10				small GTPase(PC00208)
PTHR12002:SF181	ANN18913-RA	Reference genome	CLAUDIN	5		cell-cell junction assembly(GO:0007043);cell adhesion(GO:0007155)	bicellular tight junction(GO:0005923);plasma membrane(GO:0005886)	tight junction(PC00214)
PTHR24369:SF214	ANN19328-RA	Reference genome	GLYCOPROTEIN V PLATELET	2			plasma membrane(GO:0005886)	cell adhesion molecule(PC00069)
PTHR24355:SF12	ANN19332-RA	Reference genome	RHODOPSIN KINASE GRK7	19	protein serine/threonine kinase activity(GO:0004674)	protein phosphorylation(GO:0006468);regulation of signal transduction(GO:0009966)	cytoplasm(GO:0005737)	non-receptor serine/threonine protein kinase(PC00167)
PTHR12874	ANN19333-RA	Reference genome	F-BOX ONLY PROTEIN 48-RELATED	258		SCF-dependent proteasomal ubiquitin-dependent protein catabolic process(GO:0031146)	cytoplasm(GO:0005737);SCF ubiquitin ligase complex(GO:0019005)
PTHR11848:SF78	ANN19383-RA	Reference genome	GROWTH_DIFFERENTIATION FACTOR 15	21	cytokine activity(GO:0005125)		extracellular space(GO:0005615)	growth factor(PC00112)
PTHR45689:SF11	ANN19450-RA	Reference genome	POTASSIUM_SODIUM HYPERPOLARIZATION-ACTIVATED CYCLIC NUCLEOTIDE-GATED CHANNEL 2	23	voltage-gated potassium channel activity(GO:0005249)	potassium ion transmembrane transport(GO:0071805);sodium ion transmembrane transport(GO:0035725);regulation of membrane depolarization(GO:0003254)	dendrite(GO:0030425);voltage-gated potassium channel complex(GO:0008076);axon(GO:0030424)	ion channel(PC00133)
PTHR26451:SF1002	ANN19490-RA	Reference genome	G-PROTEIN COUPLED RECEPTOR 148-RELATED	3	transmembrane signaling receptor activity(GO:0004888);binding(GO:0005488)	detection of chemical stimulus involved in sensory perception(GO:0050907)	membrane(GO:0016020)	G-protein coupled receptor(PC00021)
PTHR24023:SF914	ANN19517-RA	Reference genome	OTOLIN-1	15	extracellular matrix structural constituent(GO:0005201)	extracellular matrix organization(GO:0030198)	extracellular space(GO:0005615);collagen-containing extracellular matrix(GO:0062023)	extracellular matrix structural protein(PC00103)
PTHR13278	ANN19603-RA	Reference genome	ZINC FINGER PROTEIN 830	88		nuclear DNA replication(GO:0033260);mitotic DNA damage checkpoint signaling(GO:0044773);mitotic DNA replication checkpoint signaling(GO:0033314)	nucleus(GO:0005634)
PTHR23334:SF3	ANN19615-RA	Reference genome	CCAAT_ENHANCER-BINDING PROTEIN DELTA	20	RNA polymerase II cis-regulatory region sequence-specific DNA binding(GO:0000978);DNA-binding transcription factor activity, RNA polymerase II-specific(GO:0000981)	regulation of cell differentiation(GO:0045595);regulation of transcription by RNA polymerase II(GO:0006357)		basic leucine zipper transcription factor(PC00056)
PTHR19139:SF161	ANN19650-RA	Reference genome	AQUAPORIN-1	22	inorganic cation transmembrane transporter activity(GO:0022890);channel activity(GO:0015267);carbohydrate transmembrane transporter activity(GO:0015144);water transmembrane transporter activity(GO:0005372)	water transport(GO:0006833);system process(GO:0003008);transmembrane transport(GO:0055085);multicellular organismal-level homeostasis(GO:0048871);chemical homeostasis(GO:0048878);response to osmotic stress(GO:0006970);regulation of body fluid levels(GO:0050878);organic substance transport(GO:0071702)	plasma membrane(GO:0005886)	transporter(PC00227)
PTHR31453	ANN19677-RA	Reference genome	TRANSMEMBRANE PROTEIN 236	19
PTHR24042:SF6	ANN19898-RA	Reference genome	SI:CH211-252F13.5	2	heparin binding(GO:0008201)		extracellular space(GO:0005615)	calcium-binding protein(PC00060)
PTHR10037:SF292	ANN19937-RA	Reference genome	SODIUM CHANNEL PROTEIN	2	sodium channel activity(GO:0005272)	cell communication(GO:0007154);action potential(GO:0001508);sodium ion transmembrane transport(GO:0035725);membrane depolarization(GO:0051899);nervous system process(GO:0050877)	sodium channel complex(GO:0034706);plasma membrane protein complex(GO:0098797)	voltage-gated ion channel(PC00241)
PTHR15467:SF10	ANN19965-RA	Reference genome	HOMEOBOX AND LEUCINE ZIPPER ENCODING B-RELATED	3	DNA-binding transcription factor activity, RNA polymerase II-specific(GO:0000981)	regulation of transcription by RNA polymerase II(GO:0006357)	nucleus(GO:0005634)	homeodomain transcription factor(PC00119)
PTHR24388:SF98	ANN20484-RA	Reference genome	SCRATCH-A TRANSCRIPTION FACTOR	2	RNA polymerase II cis-regulatory region sequence-specific DNA binding(GO:0000978);DNA-binding transcription factor activity, RNA polymerase II-specific(GO:0000981)	regulation of DNA-templated transcription(GO:0006355)		C2H2 zinc finger transcription factor(PC00248)
PTHR23334:SF21	ANN20487-RA	Reference genome	CCAAT_ENHANCER-BINDING PROTEIN BETA	22	RNA polymerase II cis-regulatory region sequence-specific DNA binding(GO:0000978);DNA-binding transcription factor activity, RNA polymerase II-specific(GO:0000981)	regulation of transcription by RNA polymerase II(GO:0006357)		basic leucine zipper transcription factor(PC00056)
PTHR10901:SF3	ANN20553-RA	Reference genome	LEIOMODIN-3	21	cytoskeletal protein binding(GO:0008092)	myofibril assembly(GO:0030239);muscle contraction(GO:0006936);actin filament organization(GO:0007015)	actin cytoskeleton(GO:0015629);sarcomere(GO:0030017)	actin or actin-binding cytoskeletal protein(PC00041)
PTHR11949:SF24	ANN20611-RA	Reference genome	INTERFERON REGULATORY FACTOR 9	13	RNA polymerase II cis-regulatory region sequence-specific DNA binding(GO:0000978);DNA-binding transcription factor activity, RNA polymerase II-specific(GO:0000981)	regulation of transcription by RNA polymerase II(GO:0006357)	nucleus(GO:0005634)	winged helix/forkhead transcription factor(PC00246)
PTHR24416:SF88	ANN20814-RA	Reference genome	RECEPTOR TYROSINE-PROTEIN KINASE ERBB-3	22	growth factor binding(GO:0019838);transmembrane receptor protein tyrosine kinase activity(GO:0004714)	negative regulation of apoptotic process(GO:0043066);positive regulation of cell population proliferation(GO:0008284);transmembrane receptor protein tyrosine kinase signaling pathway(GO:0007169);neurogenesis(GO:0022008);positive regulation of kinase activity(GO:0033674)	basal plasma membrane(GO:0009925);receptor complex(GO:0043235)	transmembrane signal receptor(PC00197)
PTHR23240:SF26	ANN20877-RA	Reference genome	5' EXONUCLEASE APOLLO	30	5'-3' exonuclease activity(GO:0008409);DNA exonuclease activity, producing 5'-phosphomonoesters(GO:0016895);damaged DNA binding(GO:0003684)	interstrand cross-link repair(GO:0036297);telomere maintenance(GO:0000723);double-strand break repair via nonhomologous end joining(GO:0006303)		DNA metabolism protein(PC00009)
PTHR12106:SF44	ANN20891-RA	Reference genome	SORTILIN 1B	3		vesicle organization(GO:0016050);endocytosis(GO:0006897);Golgi to endosome transport(GO:0006895)	membrane(GO:0016020);Golgi apparatus(GO:0005794)	membrane traffic protein(PC00150)
PTHR11829:SF411	ANN20919-RA	Reference genome	FORKHEAD BOX PROTEIN L2	39	RNA polymerase II cis-regulatory region sequence-specific DNA binding(GO:0000978);DNA-binding transcription factor activity, RNA polymerase II-specific(GO:0000981)	cell differentiation(GO:0030154);anatomical structure morphogenesis(GO:0009653);regulation of transcription by RNA polymerase II(GO:0006357)		winged helix/forkhead transcription factor(PC00246)
PTHR22145:SF2	ANN20942-RA	Reference genome	SI:CH211-266K22.6	10
PTHR14066:SF10	ANN21294-RA	Reference genome	NATRIURETIC PEPTIDES B	21	hormone activity(GO:0005179);hormone receptor binding(GO:0051427)	cGMP biosynthetic process(GO:0006182);cGMP-mediated signaling(GO:0019934);neuropeptide signaling pathway(GO:0007218);regulation of systemic arterial blood pressure(GO:0003073);negative regulation of blood pressure(GO:0045776);enzyme-linked receptor protein signaling pathway(GO:0007167)	extracellular space(GO:0005615);cytoplasm(GO:0005737)
PTHR15260	ANN21506-RA	Reference genome	SARCOSPAN	27			sarcolemma(GO:0042383)
PTHR19143:SF189	ANN21637-RA	Reference genome	FIBROLEUKIN	22			extracellular space(GO:0005615);collagen-containing extracellular matrix(GO:0062023)	intercellular signal molecule(PC00207)
PTHR13363:SF6	ANN21729-RA	Reference genome	RING FINGER AND SPRY DOMAIN-CONTAINING PROTEIN 1	33	ubiquitin-protein transferase activity(GO:0004842)	proteolysis involved in protein catabolic process(GO:0051603)	cytoplasm(GO:0005737)
PTHR11537:SF281	ANN22053-RA	Reference genome	BTB DOMAIN-CONTAINING PROTEIN	9	delayed rectifier potassium channel activity(GO:0005251)	potassium ion transmembrane transport(GO:0071805);action potential(GO:0001508)	voltage-gated potassium channel complex(GO:0008076)	voltage-gated ion channel(PC00241)
PTHR15583:SF22	ANN22057-RA	Reference genome	INTERLEUKIN-17 RECEPTOR A-LIKE	2	cytokine receptor activity(GO:0004896)			transmembrane signal receptor(PC00197)
PTHR46415:SF1	ANN22080-RA	Reference genome	DCC-INTERACTING PROTEIN 13-BETA	19		signaling(GO:0023052)	endosome membrane(GO:0010008)	scaffold/adaptor protein(PC00226)
PTHR13403	ANN22135-RA	Reference genome	SNURPORTIN1 RNUT1 PROTEIN RNA, U TRANSPORTER 1	82				transporter(PC00227)
PTHR10901:SF12	ANN22278-RA	Reference genome	LEIOMODIN-2	21	cytoskeletal protein binding(GO:0008092)	myofibril assembly(GO:0030239);muscle contraction(GO:0006936);actin filament organization(GO:0007015)	actin cytoskeleton(GO:0015629);sarcomere(GO:0030017)	actin or actin-binding cytoskeletal protein(PC00041)
PTHR14186:SF19	ANN22411-RA	Reference genome	INSULIN-LIKE GROWTH FACTOR-BINDING PROTEIN 7	24		regulation of signal transduction(GO:0009966)
PTHR22993:SF10	ANN22548-RA	Reference genome	ENDONUCLEASE 8-LIKE 3	21	DNA N-glycosylase activity(GO:0019104)	base-excision repair(GO:0006284)	nucleus(GO:0005634)	DNA glycosylase(PC00010)
PTHR35082	ANN22604-RA	Reference genome	BEN DOMAIN-CONTAINING PROTEIN 4	21
PTHR12348	ANN22760-RA	Reference genome	TSC22	41
PTHR21353:SF7	ANN22785-RA	Reference genome	CARDIOTROPHIN-LIKE CYTOKINE FACTOR 1	20	cytokine activity(GO:0005125)	cell surface receptor signaling pathway(GO:0007166);positive regulation of tyrosine phosphorylation of STAT protein(GO:0042531)	extracellular region(GO:0005576)
PTHR45921:SF1	ANN22809-RA	Reference genome	T-CELL LEUKEMIA HOMEOBOX PROTEIN 3	20	RNA polymerase II cis-regulatory region sequence-specific DNA binding(GO:0000978);DNA-binding transcription factor activity, RNA polymerase II-specific(GO:0000981)	animal organ development(GO:0048513);regulation of transcription by RNA polymerase II(GO:0006357)	nucleus(GO:0005634)
PTHR10231:SF43	ANN22861-RA	Reference genome	UDP-SUGAR TRANSPORTER PROTEIN SLC35A4-RELATED	72	transmembrane transporter activity(GO:0022857)	transmembrane transport(GO:0055085)	Golgi membrane(GO:0000139)	transporter(PC00227)
PTHR24248:SF0	ANN22873-RA	Reference genome	ALPHA-2DA ADRENERGIC RECEPTOR-RELATED	9	hormone binding(GO:0042562);G protein-coupled amine receptor activity(GO:0008227)		plasma membrane(GO:0005886)	G-protein coupled receptor(PC00021)
PTHR11311:SF33	ANN22891-RA	Reference genome	MINDIN1	2		cell adhesion(GO:0007155)	extracellular matrix(GO:0031012)	cell adhesion molecule(PC00069)
PTHR46946	ANN22931-RA	Reference genome	NEURITE EXTENSION AND MIGRATION FACTOR	20		regulation of cell adhesion mediated by integrin(GO:0033628);regulation of cell-matrix adhesion(GO:0001952);negative regulation of cell-cell adhesion(GO:0022408);negative regulation of cell migration(GO:0030336)	nucleus(GO:0005634)
PTHR23050:SF519	ANN22957-RA	Reference genome	CENTRIN, EF-HAND PROTEIN, 2	2	calcium ion binding(GO:0005509)	centriole replication(GO:0007099)	nucleus(GO:0005634);centrosome(GO:0005813);centriole(GO:0005814)	calmodulin-related(PC00061)
PTHR46051	ANN23067-RA	Reference genome	SH2 DOMAIN-CONTAINING PROTEIN	54		regulation of signal transduction(GO:0009966);regulation of immune response(GO:0050776)
PTHR11785:SF323	ANN23307-RA	Reference genome	CYSTINE_GLUTAMATE TRANSPORTER	18	L-amino acid transmembrane transporter activity(GO:0015179)	amino acid transmembrane transport(GO:0003333)		transporter(PC00227)
PTHR11739:SF29	104726at7898	Busco-odb12	CITRATE SYNTHASE	2	acyltransferase activity(GO:0016746)	carbohydrate metabolic process(GO:0005975);tricarboxylic acid cycle(GO:0006099)	mitochondrial matrix(GO:0005759)	transferase(PC00220)
PTHR11309:SF11	138528at7898	Busco-odb12	SECRETED FRIZZLED-RELATED PROTEIN 2	8	transmembrane signaling receptor activity(GO:0004888);Wnt-protein binding(GO:0017147)	canonical Wnt signaling pathway(GO:0060070);non-canonical Wnt signaling pathway(GO:0035567)	extracellular space(GO:0005615);plasma membrane(GO:0005886)	transmembrane signal receptor(PC00197)
PTHR46485:SF1	170970at7898	Busco-odb12	LIM DOMAIN KINASE 2	22	protein serine/threonine kinase activity(GO:0004674)	actin cytoskeleton organization(GO:0030036)	nucleus(GO:0005634);cytoplasm(GO:0005737)
PTHR12598	179637at7898	Busco-odb12	COPPER HOMEOSTASIS PROTEIN CUTC	54	copper ion binding(GO:0005507)			primary active transporter(PC00068)
PTHR21037:SF3	187588at7898	Busco-odb12	LARGE RIBOSOMAL SUBUNIT PROTEIN UL14M	32			mitochondrion(GO:0005739)	ribosomal protein(PC00202)
PTHR24410:SF40	296371at7898	Busco-odb12	SI:DKEY-229B18.3	3				defense/immunity protein(PC00090)
PTHR10985:SF27	318795at7898	Busco-odb12	HAIRY AND ENHANCER OF SPLIT 6 (DROSOPHILA)	9	RNA polymerase II cis-regulatory region sequence-specific DNA binding(GO:0000978);DNA-binding transcription factor activity, RNA polymerase II-specific(GO:0000981)	anterior/posterior pattern specification(GO:0009952);regulation of neurogenesis(GO:0050767);regulation of transcription by RNA polymerase II(GO:0006357)	nucleus(GO:0005634)	basic helix-loop-helix transcription factor(PC00055)
PTHR22780:SF29	334370at7898	Busco-odb12	AP-1 COMPLEX SUBUNIT GAMMA	2	protein-macromolecule adaptor activity(GO:0030674)	Golgi to vacuole transport(GO:0006896)	AP-type membrane coat adaptor complex(GO:0030119);transport vesicle membrane(GO:0030658);trans-Golgi network transport vesicle(GO:0030140);Golgi-associated vesicle membrane(GO:0030660);Golgi apparatus(GO:0005794);clathrin vesicle coat(GO:0030125)	membrane traffic protein(PC00150)
PTHR12308:SF33	348389at7898	Busco-odb12	ANOCTAMIN	2	chloride channel activity(GO:0005254)	chloride transmembrane transport(GO:1902476)	plasma membrane(GO:0005886)	ion channel(PC00133)
PTHR15405:SF7	349630at7898	Busco-odb12	PROLINE-RICH NUCLEAR RECEPTOR COACTIVATOR 2	3		nuclear-transcribed mRNA catabolic process, nonsense-mediated decay(GO:0000184)	nucleus(GO:0005634);P-body(GO:0000932)
PTHR28474	381881at7898	Busco-odb12	TRANSMEMBRANE PROTEIN 72	27
PTHR34529	387865at7898	Busco-odb12	AP-1 COMPLEX-ASSOCIATED REGULATORY PROTEIN	25
PTHR31905:SF4	433606at7898	Busco-odb12	PROTEIN MIX23	8			mitochondrion(GO:0005739)
PTHR45809:SF4	434346at7898	Busco-odb12	PHOSDUCIN-LIKE PROTEIN 3	25	growth factor receptor binding(GO:0070851);cytokine receptor binding(GO:0005126)	angiogenesis(GO:0001525);positive regulation of gene expression(GO:0010628);protein folding(GO:0006457)	cytoplasm(GO:0005737)	viral or transposable element protein(PC00237)
PTHR17204:SF21	440534at7898	Busco-odb12	PRE-MRNA-PROCESSING FACTOR 39	2	pre-mRNA binding(GO:0036002)	mRNA cis splicing, via spliceosome(GO:0045292);mRNA splice site recognition(GO:0006376)	U2-type prespliceosome(GO:0071004);U1 snRNP(GO:0005685)	RNA splicing factor(PC00148)
PTHR13533:SF1	451408at7898	Busco-odb12	N-ACETYLNEURAMINATE 9-O-ACETYLTRANSFERASE	100				acetyltransferase(PC00038)
PTHR24376:SF245	478218at7898	Busco-odb12	ZINC FINGER PROTEIN 11	7	RNA polymerase II cis-regulatory region sequence-specific DNA binding(GO:0000978);DNA-binding transcription activator activity, RNA polymerase II-specific(GO:0001228)	regulation of transcription by RNA polymerase II(GO:0006357)	nucleus(GO:0005634)	C2H2 zinc finger transcription factor(PC00248)
PTHR24334:SF3	488327at7898	Busco-odb12	HOMEOBOX PROTEIN GBX-2	23	RNA polymerase II transcription regulatory region sequence-specific DNA binding(GO:0000977);DNA-binding transcription factor activity, RNA polymerase II-specific(GO:0000981)	regulation of nervous system development(GO:0051960);regulation of transcription by RNA polymerase II(GO:0006357)	nucleus(GO:0005634)	homeodomain transcription factor(PC00119)
PTHR23042:SF50	505290at7898	Busco-odb12	ARYL HYDROCARBON RECEPTOR NUCLEAR TRANSLOCATOR	23	RNA polymerase II cis-regulatory region sequence-specific DNA binding(GO:0000978);DNA-binding transcription factor activity, RNA polymerase II-specific(GO:0000981)	regulation of transcription by RNA polymerase II(GO:0006357)	nucleus(GO:0005634);intracellular protein-containing complex(GO:0140535);receptor complex(GO:0043235)	basic helix-loop-helix transcription factor(PC00055)
PTHR45620:SF23	506854at7898	Busco-odb12	GLUCAGON-LIKE PEPTIDE 2 RECEPTOR	21	G protein-coupled peptide receptor activity(GO:0008528);peptide hormone binding(GO:0017046)	adenylate cyclase-modulating G protein-coupled receptor signaling pathway(GO:0007188)	plasma membrane(GO:0005886)	transmembrane signal receptor(PC00197)
PTHR11614:SF87	568810at7898	Busco-odb12	MONOGLYCERIDE LIPASE	163	lipase activity(GO:0016298)		membrane(GO:0016020)	phospholipase(PC00186)
PTHR12349:SF1	573147at7898	Busco-odb12	PALMITOYLTRANSFERASE ZDHHC8	25	palmitoyltransferase activity(GO:0016409)	protein palmitoylation(GO:0018345)
PTHR13173	576178at7898	Busco-odb12	WW DOMAIN BINDING PROTEIN 4	97	RNA binding(GO:0003723)	RNA splicing(GO:0008380)	precatalytic spliceosome(GO:0071011)
PTHR11994:SF27	94678at7898	Busco-odb12	SIMILAR TO 60S RIBOSOMAL PROTEIN L11	7	RNA binding(GO:0003723);structural constituent of ribosome(GO:0003735)		cytosolic large ribosomal subunit(GO:0022625)	ribosomal protein(PC00202)
PTHR35675	100587at7898	Busco-odb10	HYPOTHETICAL PROTEIN LOC100362216	17
PTHR47410:SF4	10143at7898	Busco-odb10	TOLL-LIKE RECEPTOR 9	5	pattern recognition receptor activity(GO:0038187)	toll-like receptor signaling pathway(GO:0002224);defense response to virus(GO:0051607);canonical NF-kappaB signal transduction(GO:0007249);positive regulation of cytokine production(GO:0001819)	plasma membrane(GO:0005886)	transmembrane signal receptor(PC00197)
PTHR24329:SF574	102089at7898	Busco-odb10	PAIRED MESODERM HOMEOBOX PROTEIN 2A	3	RNA polymerase II transcription regulatory region sequence-specific DNA binding(GO:0000977);DNA-binding transcription factor activity, RNA polymerase II-specific(GO:0000981)	regulation of transcription by RNA polymerase II(GO:0006357)		homeodomain transcription factor(PC00119)
PTHR46255:SF1	103364at7898	Busco-odb10	SHORT STATURE HOMEOBOX PROTEIN 2	19	sequence-specific double-stranded DNA binding(GO:1990837);DNA-binding transcription factor activity, RNA polymerase II-specific(GO:0000981)	regulation of transcription by RNA polymerase II(GO:0006357)	nucleus(GO:0005634)	homeodomain transcription factor(PC00119)
PTHR24339:SF32	105215at7898	Busco-odb10	VENTRAL ANTERIOR HOMEOBOX 1	21	RNA polymerase II cis-regulatory region sequence-specific DNA binding(GO:0000978);DNA-binding transcription factor activity, RNA polymerase II-specific(GO:0000981)	neuron differentiation(GO:0030182);brain development(GO:0007420);regulation of transcription by RNA polymerase II(GO:0006357)	nucleus(GO:0005634)	homeodomain transcription factor(PC00119)
PTHR31898:SF4	106887at7898	Busco-odb10	TLC DOMAIN-CONTAINING 5A	2
PTHR22972:SF3	10712at7898	Busco-odb10	INACTIVE TYROSINE-PROTEIN KINASE PRAG1	19	protein kinase activity(GO:0004672)	protein phosphorylation(GO:0006468)		non-receptor serine/threonine protein kinase(PC00167)
PTHR24233:SF0	108007at7898	Busco-odb10	P2Y PURINOCEPTOR 12	18	G protein-coupled receptor activity(GO:0004930)	G protein-coupled receptor signaling pathway(GO:0007186)		G-protein coupled receptor(PC00021)
PTHR10279:SF11	110114at7898	Busco-odb10	ORNITHINE DECARBOXYLASE ANTIZYME 2	3	enzyme inhibitor activity(GO:0004857)	positive regulation of protein catabolic process(GO:0045732)	nucleus(GO:0005634);cytoplasm(GO:0005737)	protein-binding activity modulator(PC00095)
PTHR46809:SF1	113140at7898	Busco-odb10	STROMAL CELL-DERIVED FACTOR 2-LIKE PROTEIN 1	21
PTHR20957:SF1	113743at7898	Busco-odb10	RNA-BINDING PROTEIN 48	3			nucleoplasm(GO:0005654)
PTHR46916:SF2	114736at7898	Busco-odb10	TRANSMEMBRANE PROTEIN 205	19
PTHR15186:SF4	115592at7898	Busco-odb10	BCL2_ADENOVIRUS E1B 19 KDA PROTEIN-INTERACTING PROTEIN 3	25		regulation of biological quality(GO:0065008);apoptotic mitochondrial changes(GO:0008637);mitochondrial transport(GO:0006839);positive regulation of programmed cell death(GO:0043068);apoptotic signaling pathway(GO:0097190);mitochondrial membrane organization(GO:0007006)	nuclear envelope(GO:0005635);endoplasmic reticulum(GO:0005783);mitochondrial outer membrane(GO:0005741)
PTHR46152:SF2	116094at7898	Busco-odb10	NF-KAPPA-B INHIBITOR-INTERACTING RAS-LIKE PROTEIN 2	19	protein binding(GO:0005515)	small GTPase-mediated signal transduction(GO:0007264)
PTHR13857:SF10	116288at7898	Busco-odb10	SINGLE-STRANDED DNA CYTOSINE DEAMINASE	22	RNA binding(GO:0003723);hydrolase activity, acting on carbon-nitrogen (but not peptide) bonds, in cyclic amidines(GO:0016814);deaminase activity(GO:0019239)	RNA modification(GO:0009451);DNA demethylation(GO:0080111)	nucleus(GO:0005634);cytoplasm(GO:0005737)	RNA processing factor(PC00147)
PTHR13498	116741at7898	Busco-odb10	SPERM ASSOCIATED ANTIGEN 7	28				DNA metabolism protein(PC00009)
PTHR46263:SF1	117049at7898	Busco-odb10	ARMADILLO REPEAT-CONTAINING PROTEIN 7	72
PTHR13651	117262at7898	Busco-odb10	PROTEIN ABITRAM	97
PTHR12383:SF33	117726at7898	Busco-odb10	MITOCHONDRIAL INNER MEMBRANE PROTEASE SUBUNIT 1	4		protein processing involved in protein targeting to mitochondrion(GO:0006627)	catalytic complex(GO:1902494);inner mitochondrial membrane protein complex(GO:0098800)	protease(PC00190)
PTHR13344:SF0	117934at7898	Busco-odb10	NADH DEHYDROGENASE [UBIQUINONE] 1 ALPHA SUBCOMPLEX SUBUNIT 8	113			mitochondrial respiratory chain complex I(GO:0005747)	oxidoreductase(PC00176)
PTHR11592:SF36	118095at7898	Busco-odb10	GLUTATHIONE PEROXIDASE 2	20	antioxidant activity(GO:0016209);oxidoreductase activity, acting on peroxide as acceptor(GO:0016684)			peroxidase(PC00180)
PTHR22978:SF30	118733at7898	Busco-odb10	PROTEIN BTG1	26		negative regulation of cell population proliferation(GO:0008285)	nucleus(GO:0005634);cytoplasm(GO:0005737)
PTHR21405	119369at7898	Busco-odb10	CDNA SEQUENCE BC021608	40
PTHR16209:SF7	120510at7898	Busco-odb10	WW DOMAIN BINDING PROTEIN 1 ISOFORM X1	3
PTHR13399:SF3	122590at7898	Busco-odb10	TRANSLOCON-ASSOCIATED PROTEIN SUBUNIT GAMMA	17			endoplasmic reticulum(GO:0005783)
PTHR12052:SF4	123040at7898	Busco-odb10	THIOREDOXIN-LIKE PROTEIN 4B	68			U4/U6 x U5 tri-snRNP complex(GO:0046540);U5 snRNP(GO:0005682);spliceosomal complex(GO:0005681)	oxidoreductase(PC00176)
PTHR14063:SF9	124058at7898	Busco-odb10	PDZ DOMAIN-CONTAINING PROTEIN 11	3		establishment or maintenance of epithelial cell apical/basal polarity(GO:0045197);protein localization to cell periphery(GO:1990778);protein localization to membrane(GO:0072657);neurotransmitter secretion(GO:0007269)	cell-cell junction(GO:0005911);synapse(GO:0045202);basolateral plasma membrane(GO:0016323)	cell junction protein(PC00070)
PTHR21737:SF3	124207at7898	Busco-odb10	POLYGLUTAMINE-BINDING PROTEIN 1	77	ribonucleoprotein complex binding(GO:0043021)	alternative mRNA splicing, via spliceosome(GO:0000380)	nuclear body(GO:0016604);cytoplasm(GO:0005737)	scaffold/adaptor protein(PC00226)
PTHR47063	124762at7898	Busco-odb10	RIBONUCLEASE H2 SUBUNIT C	20		RNA catabolic process(GO:0006401)	catalytic complex(GO:1902494);intracellular protein-containing complex(GO:0140535)	endoribonuclease(PC00094)
PTHR15451:SF19	124972at7898	Busco-odb10	ERGOSTEROL BIOSYNTHETIC PROTEIN 28 HOMOLOG	101	protein-macromolecule adaptor activity(GO:0030674)		endoplasmic reticulum(GO:0005783)
PTHR46949:SF3	125098at7898	Busco-odb10	PROTEIN FAM89A	20				scaffold/adaptor protein(PC00226)
PTHR15469	128881at7898	Busco-odb10	NADH-UBIQUINONE OXIDOREDUCTASE B15 SUBUNIT	38			mitochondrial respiratory chain complex I(GO:0005747)	oxidoreductase(PC00176)
PTHR46138	129108at7898	Busco-odb10	PROTEIN DR1	57	TBP-class protein binding(GO:0017025)	RNA polymerase II preinitiation complex assembly(GO:0051123)	transcription regulator complex(GO:0005667);nuclear protein-containing complex(GO:0140513)
PTHR22959:SF0	129265at7898	Busco-odb10	PARTNER OF Y14 AND MAGO	95	RNA binding(GO:0003723)	protein-containing complex disassembly(GO:0032984)	nuclear protein-containing complex(GO:0140513);cytoplasm(GO:0005737)
PTHR22776:SF3	130768at7898	Busco-odb10	CKLF-LIKE MARVEL TRANSMEMBRANE DOMAIN-CONTAINING PROTEIN 3	17			membrane(GO:0016020)	scaffold/adaptor protein(PC00226)
PTHR12022:SF12	131577at7898	Busco-odb10	CYTOCHROME B-C1 COMPLEX SUBUNIT 7	13		mitochondrial electron transport, ubiquinol to cytochrome c(GO:0006122)	mitochondrial respiratory chain complex III(GO:0005750)	reductase(PC00198)
PTHR23237:SF10	131982at7898	Busco-odb10	H_ACA RIBONUCLEOPROTEIN COMPLEX SUBUNIT 1	3	snoRNA binding(GO:0030515)	rRNA modification(GO:0000154);pseudouridine synthesis(GO:0001522)	catalytic complex(GO:1902494);nuclear protein-containing complex(GO:0140513);nucleolus(GO:0005730);sno(s)RNA-containing ribonucleoprotein complex(GO:0005732)	RNA metabolism protein(PC00031)
PTHR12013:SF2	132482at7898	Busco-odb10	SIGNAL RECOGNITION PARTICLE 14 KDA PROTEIN	4		protein targeting to ER(GO:0045047)	cytoplasm(GO:0005737);ribonucleoprotein complex(GO:1990904)	RNA metabolism protein(PC00031)
PTHR13091	14694at7898	Busco-odb10	AMPLIFIED IN BREAST CANCER 2-RELATED	76		nuclear-transcribed mRNA catabolic process, nonsense-mediated decay(GO:0000184)
PTHR45925:SF4	16280at7898	Busco-odb10	ZINC FINGER PROTEIN 217	21	RNA polymerase II cis-regulatory region sequence-specific DNA binding(GO:0000978);DNA-binding transcription factor activity, RNA polymerase II-specific(GO:0000981)	regulation of DNA-templated transcription(GO:0006355)	nucleus(GO:0005634)	C2H2 zinc finger transcription factor(PC00248)
PTHR15532:SF3	16490at7898	Busco-odb10	DERMATAN-SULFATE EPIMERASE	22	racemase and epimerase activity, acting on carbohydrates and derivatives(GO:0016857)	sulfur compound metabolic process(GO:0006790);proteoglycan metabolic process(GO:0006029);glycosaminoglycan metabolic process(GO:0030203);monocarboxylic acid metabolic process(GO:0032787)
PTHR11046:SF15	18539at7898	Busco-odb10	RIBOFLAVIN TRANSPORTER 1 ISOFORM X1	3				endoribonuclease(PC00094)
PTHR16121:SF2	23898at7898	Busco-odb10	CAP-SPECIFIC MRNA (NUCLEOSIDE-2'-O-)-METHYLTRANSFERASE 2	29	RNA methyltransferase activity(GO:0008173);O-methyltransferase activity(GO:0008171);S-adenosylmethionine-dependent methyltransferase activity(GO:0008757)	RNA methylation(GO:0001510);mRNA processing(GO:0006397);mRNA modification(GO:0016556)	nucleus(GO:0005634);cytoplasm(GO:0005737)
PTHR45944:SF5	28311at7898	Busco-odb10	TRANSCRIPTION FACTOR HIVEP3	19	RNA polymerase II cis-regulatory region sequence-specific DNA binding(GO:0000978);DNA-binding transcription factor activity, RNA polymerase II-specific(GO:0000981)	regulation of transcription by RNA polymerase II(GO:0006357)	nucleus(GO:0005634)
PTHR14150:SF14	31074at7898	Busco-odb10	U3 SMALL NUCLEOLAR RNA-ASSOCIATED PROTEIN 14 HOMOLOG A	4			small-subunit processome(GO:0032040);nucleolus(GO:0005730)	RNA metabolism protein(PC00031)
PTHR45752:SF117	32755at7898	Busco-odb10	SI:ZFOS-323E3.4	2		carbohydrate derivative transport(GO:1901264);monoatomic anion transmembrane transport(GO:0098656);organophosphate ester transport(GO:0015748);aspartate transmembrane transport(GO:0015810);import across plasma membrane(GO:0098739);nucleobase-containing compound transport(GO:0015931)	cytoplasm(GO:0005737);monoatomic ion channel complex(GO:0034702);plasma membrane(GO:0005886)	scaffold/adaptor protein(PC00226)
PTHR24412:SF491	33359at7898	Busco-odb10	KELCH REPEAT AND BTB DOMAIN-CONTAINING PROTEIN 12	118				scaffold/adaptor protein(PC00226)
PTHR19372:SF7	41507at7898	Busco-odb10	SULFITE OXIDASE, MITOCHONDRIAL	125	oxidoreductase activity, acting on a sulfur group of donors(GO:0016667);heme binding(GO:0020037)	sulfur compound metabolic process(GO:0006790)		reductase(PC00198)
PTHR48043:SF54	42516at7898	Busco-odb10	2-HYDROXYACYLSPHINGOSINE 1-BETA-GALACTOSYLTRANSFERASE	22	UDP-galactosyltransferase activity(GO:0035250)	ceramide biosynthetic process(GO:0046513);glycosphingolipid biosynthetic process(GO:0006688)	endoplasmic reticulum(GO:0005783)
PTHR13392:SF14	44322at7898	Busco-odb10	ATAXIN-1-LIKE	4		negative regulation of transcription by RNA polymerase II(GO:0000122);nervous system development(GO:0007399)	nucleus(GO:0005634)
PTHR11537:SF65	45773at7898	Busco-odb10	BTB DOMAIN-CONTAINING PROTEIN	7	delayed rectifier potassium channel activity(GO:0005251)	potassium ion transmembrane transport(GO:0071805);action potential(GO:0001508)	voltage-gated potassium channel complex(GO:0008076)	voltage-gated ion channel(PC00241)
PTHR21004	47446at7898	Busco-odb10	SERINE PROTEASE-RELATED	79	serine-type endopeptidase activity(GO:0004252)	protein processing(GO:0016485)	peroxisome(GO:0005777)	serine protease(PC00203)
PTHR24086:SF42	48968at7898	Busco-odb10	NR5A5 PROTEIN	3	RNA polymerase II cis-regulatory region sequence-specific DNA binding(GO:0000978)	tissue development(GO:0009888);hormone-mediated signaling pathway(GO:0009755);regulation of transcription by RNA polymerase II(GO:0006357)	RNA polymerase II transcription regulator complex(GO:0090575)	C4 zinc finger nuclear receptor(PC00169)
PTHR12322:SF122	54368at7898	Busco-odb10	DOUBLESEX- AND MAB-3-RELATED TRANSCRIPTION FACTOR 2	21	RNA polymerase II cis-regulatory region sequence-specific DNA binding(GO:0000978);DNA-binding transcription factor activity, RNA polymerase II-specific(GO:0000981)	sex differentiation(GO:0007548);regulation of transcription by RNA polymerase II(GO:0006357)	nucleus(GO:0005634)	DNA-binding transcription factor(PC00218)
PTHR11769:SF9	56978at7898	Busco-odb10	HYALURONIDASE	17		macromolecule catabolic process(GO:0009057);carbohydrate derivative catabolic process(GO:1901136);organonitrogen compound catabolic process(GO:1901565);glycosaminoglycan metabolic process(GO:0030203)	cytoplasmic vesicle(GO:0031410)	glycosidase(PC00110)
PTHR31581	59802at7898	Busco-odb10	KICSTOR COMPLEX PROTEIN C12ORF66	33		negative regulation of TORC1 signaling(GO:1904262);cellular response to amino acid starvation(GO:0034198);protein localization to lysosome(GO:0061462)	protein-containing complex(GO:0032991)
PTHR31815:SF0	61925at7898	Busco-odb10	TRANSMEMBRANE PROTEIN 200A	19
PTHR11866:SF7	67485at7898	Busco-odb10	PROSTACYCLIN RECEPTOR	21	G protein-coupled receptor activity(GO:0004930)	inflammatory response(GO:0006954);negative regulation of cell population proliferation(GO:0008285);adenylate cyclase-activating G protein-coupled receptor signaling pathway(GO:0007189);positive regulation of cytosolic calcium ion concentration(GO:0007204)	plasma membrane(GO:0005886)	G-protein coupled receptor(PC00021)
PTHR46103:SF1	70020at7898	Busco-odb10	RRNA METHYLTRANSFERASE 1, MITOCHONDRIAL	92	rRNA (guanine) methyltransferase activity(GO:0016435)	rRNA modification(GO:0000154)		RNA methyltransferase(PC00033)
PTHR11202:SF19	70924at7898	Busco-odb10	SPROUTY-RELATED, EVH1 DOMAIN-CONTAINING PROTEIN 3	16	protein kinase binding(GO:0019901)	negative regulation of MAPK cascade(GO:0043409)		scaffold/adaptor protein(PC00226)
PTHR12027:SF75	72939at7898	Busco-odb10	PROTEIN WNT-9A	22	G protein-coupled receptor binding(GO:0001664);cytokine activity(GO:0005125)	neuron differentiation(GO:0030182);cell fate commitment(GO:0045165);canonical Wnt signaling pathway(GO:0060070)	extracellular space(GO:0005615)	intercellular signal molecule(PC00207)
PTHR31296	77064at7898	Busco-odb10	UPF0565 PROTEIN C2ORF69	78			mitochondrion(GO:0005739)
PTHR12675:SF6	78846at7898	Busco-odb10	ZINC FINGER CCCH DOMAIN-CONTAINING PROTEIN 10	26	RNA binding(GO:0003723)	regulation of RNA splicing(GO:0043484)		RNA splicing factor(PC00148)
PTHR11935:SF116	85031at7898	Busco-odb10	HYDROLASE PNKD-RELATED	29
PTHR46294:SF2	85407at7898	Busco-odb10	HOMEOBOX EVEN-SKIPPED HOMOLOG PROTEIN 1	19	RNA polymerase II cis-regulatory region sequence-specific DNA binding(GO:0000978);DNA-binding transcription factor activity, RNA polymerase II-specific(GO:0000981)	regulation of transcription by RNA polymerase II(GO:0006357)	nucleus(GO:0005634)	homeodomain transcription factor(PC00119)
PTHR45829:SF5	85468at7898	Busco-odb10	SOLUTE CARRIER FAMILY 25 MEMBER 33	16	nucleobase-containing compound transmembrane transporter activity(GO:0015932)	mitochondrial transmembrane transport(GO:1990542);organophosphate ester transport(GO:0015748);nucleobase-containing compound transport(GO:0015931);mitochondrial genome maintenance(GO:0000002)	mitochondrion(GO:0005739)	mitochondrial carrier protein(PC00158)
PTHR10159:SF109	85487at7898	Busco-odb10	DUAL SPECIFICITY PROTEIN PHOSPHATASE 2	16	phosphoprotein phosphatase activity(GO:0004721)	negative regulation of MAPK cascade(GO:0043409);protein dephosphorylation(GO:0006470);endoderm formation(GO:0001706)	nucleus(GO:0005634);cytoplasm(GO:0005737)	protein phosphatase(PC00195)
PTHR12547:SF130	87601at7898	Busco-odb10	MRNA DECAY ACTIVATOR PROTEIN ZFP36	2				RNA metabolism protein(PC00031)
PTHR24103:SF597	88055at7898	Busco-odb10	TRIPARTITE MOTIF-CONTAINING PROTEIN 44	12	ubiquitin protein ligase activity(GO:0061630)	regulation of gene expression(GO:0010468);protein stabilization(GO:0050821);protein ubiquitination(GO:0016567)	cytoplasm(GO:0005737)	ubiquitin-protein ligase(PC00234)
PTHR12290:SF2	88154at7898	Busco-odb10	PHOSPHOPANTOTHENATE--CYSTEINE LIGASE	113				membrane traffic protein(PC00150)
PTHR21014:SF5	88370at7898	Busco-odb10	TYPE 2 PHOSPHATIDYLINOSITOL 4,5-BISPHOSPHATE 4-PHOSPHATASE	21	phosphatase activity(GO:0016791)	phosphatidylinositol dephosphorylation(GO:0046856)	late endosome membrane(GO:0031902);phagocytic vesicle(GO:0045335);lysosomal membrane(GO:0005765);plasma membrane(GO:0005886)	phosphatase(PC00181)
PTHR19143:SF422	89012at7898	Busco-odb10	FIBRINOGEN C-TERMINAL DOMAIN-CONTAINING PROTEIN	8			extracellular space(GO:0005615);collagen-containing extracellular matrix(GO:0062023)	intercellular signal molecule(PC00207)
PTHR14064:SF3	90806at7898	Busco-odb10	TENOMODULIN	20		negative regulation of angiogenesis(GO:0016525);negative regulation of cell population proliferation(GO:0008285)
PTHR24232:SF1	93195at7898	Busco-odb10	N-ARACHIDONYL GLYCINE RECEPTOR	21	G protein-coupled receptor activity(GO:0004930)	regulation of Rho protein signal transduction(GO:0035023);phospholipase C-activating G protein-coupled receptor signaling pathway(GO:0007200);positive regulation of intracellular signal transduction(GO:1902533)	plasma membrane(GO:0005886)	G-protein coupled receptor(PC00021)
PTHR24329:SF576	93403at7898	Busco-odb10	RETINAL HOMEOBOX PROTEIN RX1	4	RNA polymerase II transcription regulatory region sequence-specific DNA binding(GO:0000977);DNA-binding transcription factor activity, RNA polymerase II-specific(GO:0000981)	regulation of transcription by RNA polymerase II(GO:0006357)		homeodomain transcription factor(PC00119)
PTHR12460:SF3	94434at7898	Busco-odb10	REGULATION OF NUCLEAR PRE-MRNA DOMAIN-CONTAINING PROTEIN 1B	23	RNA polymerase II complex binding(GO:0000993)	mRNA 3'-end processing(GO:0031124)		kinase inhibitor(PC00139)
PTHR13295	94741at7898	Busco-odb10	GLUTAMATE CYSTEINE LIGASE REGULATORY SUBUNIT	44	enzyme regulator activity(GO:0030234)	positive regulation of catalytic activity(GO:0043085);glutathione metabolic process(GO:0006749);peptide biosynthetic process(GO:0043043)	catalytic complex(GO:1902494);cytoplasm(GO:0005737)	ligase(PC00142)
PTHR22750:SF13	96902at7898	Busco-odb10	SPHINGOSINE 1-PHOSPHATE RECEPTOR 4	18	G protein-coupled receptor activity(GO:0004930)	regulation of metabolic process(GO:0019222);adenylate cyclase-activating G protein-coupled receptor signaling pathway(GO:0007189)	cytoplasm(GO:0005737);plasma membrane(GO:0005886)	G-protein coupled receptor(PC00021)
PTHR11848:SF19	97125at7898	Busco-odb10	GROWTH_DIFFERENTIATION FACTOR 9	21	cytokine activity(GO:0005125)		extracellular space(GO:0005615)	growth factor(PC00112)
PTHR14159:SF0	99467at7898	Busco-odb10	ATAXIN-3-RELATED	98	cysteine-type deubiquitinase activity(GO:0004843)	protein deubiquitination(GO:0016579)	nucleus(GO:0005634)	chromatin/chromatin-binding, or -regulatory protein(PC00077)
