# Supplementary material for: Ecological and genomic signatures of the convergent evolution of planktivory in fossil and living reef fishes over deep time
Source: Nat Commun. 2026 May 22;17:6739. doi: 10.1038/s41467-026-73110-3 (PMC13385881; doi:10.1038/s41467-026-73110-3)
Supplement: Supplementary file 7 — Supplementary Data 5 [file 41467_2026_73110_MOESM7_ESM.xlsx]

## Sheet: Converged PSGs
Mapped ID	Family ID	Gene name	Source	Match ID	Relative evolutionary rate (RER)	Sites subject to episodic diversifying selection (MEME)	Family Name	Genes	PANTHER GO-Slim Molecular Function	PANTHER GO-Slim Biological Process	PANTHER GO-Slim Cellular Component	PANTHER Protein Class	Expression	Phenotype	cellular process	metabolic process	biological regulation	establishment of localization	homeostatic process	response to stimulus	developmental process	multicellular organismal process	cell differenciation	immune system process
ANN15528-RA	PTHR31932	tpgs1	Genome				TUBULIN POLYGLUTAMYLASE COMPLEX SUBUNIT 1	22	microtubule binding(GO:0008017)	peptidyl-amino acid modification(GO:0018193)		microtubule or microtubule-binding cytoskeletal protein(PC00157)	nervous sysem		X	X					X		X
ANN03887-RA	PTHR10699:SF15	gap43	Genome				NEUROMODULIN	18	calmodulin binding(GO:0005516);phosphatidylserine binding(GO:0001786);carbohydrate derivative binding(GO:0097367);phosphatidylinositol phosphate binding(GO:1901981);anion binding(GO:0043168)	response to wounding(GO:0009611);axon guidance(GO:0007411);cell recognition(GO:0008037);cellular response to stress(GO:0033554);tissue regeneration(GO:0042246)	postsynaptic density(GO:0014069);cytoplasm(GO:0005737);plasma membrane(GO:0005886)		endocrine, nervous, sensory and visual systems, neural tube, primary germ layer		X					X	X	X	X
ANN02958-RA	PTHR15746:SF20	rab11fip2	Genome				RAB11 FAMILY-INTERACTING PROTEIN 2	21		regulated exocytosis(GO:0045055)	endosome(GO:0005768);plasma membrane(GO:0005886)	small GTPase(PC00208)	nervous sysem		X			X			X		X
ANN05502-RA	PTHR21452	xpo6	Genome				EXPORTIN-6	37		protein export from nucleus(GO:0006611)					X			X
ANN19603-RA	PTHR13278	znf830	Genome				ZINC FINGER PROTEIN 830	88		nuclear DNA replication(GO:0033260);mitotic DNA damage checkpoint signaling(GO:0044773);mitotic DNA replication checkpoint signaling(GO:0033314)	nucleus(GO:0005634)				X	X	X			X
ANN06109-RA	PTHR33539	c16orf89	Genome				UPF0764 PROTEIN C16ORF89	47					thyroid	homeostasis/metabolism, growth/size/body region, cardiovascular system, behavior/neurological,renal/urinary system		X			X		X
ANN19937-RA	PTHR10037:SF292	scn12aa	Genome				SODIUM CHANNEL PROTEIN	2	sodium channel activity(GO:0005272)	cell communication(GO:0007154);action potential(GO:0001508);sodium ion transmembrane transport(GO:0035725);membrane depolarization(GO:0051899);nervous system process(GO:0050877)	sodium channel complex(GO:0034706);plasma membrane protein complex(GO:0098797)	voltage-gated ion channel(PC00241)	cadiovascular, nervous, sensory and visual systems	cadiovascular, musculature, nervous, sensory and visual systems	X		X	X			X	X
ANN18753-RA	PTHR46727	cbx4	Genome				E3 SUMO-PROTEIN LIGASE CBX4	22	SUMO binding(GO:0032183);SUMO ligase activity(GO:0061665)	negative regulation of transcription by RNA polymerase II(GO:0000122);protein sumoylation(GO:0016925)	PRC1 complex(GO:0035102)	ubiquitin-protein ligase(PC00234)	cardiovascular, digestive, endocrine, immune, liver and biliary, musculature, nervous, reproductive, sensory, and visual systems			X	X
ANN06464-RA	PTHR15026	caml (camlg)	Genome				CALCIUM-SIGNAL MODULATING CYCLOPHILIN LIGAND CAML	21		protein insertion into ER membrane(GO:0045048)	endoplasmic reticulum protein-containing complex(GO:0140534)				X			X
ANN03020-RA	PTHR11958:SF20	asct1 or slc1a4	Genome		accelerated (due to Naso mcdadei, node 8, and Paracanthurus hepatus)	11	NEUTRAL AMINO ACID TRANSPORTER A	20	neutral L-amino acid transmembrane transporter activity(GO:0015175);amino acid:sodium symporter activity(GO:0005283);L-glutamate transmembrane transporter activity(GO:0005313)	dicarboxylic acid transport(GO:0006835);L-alpha-amino acid transmembrane transport(GO:1902475);neutral amino acid transport(GO:0015804);acidic amino acid transport(GO:0015800)	plasma membrane(GO:0005886)	primary active transporter(PC00068)	digestive, endocrine, musculature, nervous, sensory, and visual systems, neural tube, somite		X	X		X
ANN03986-RA	PTHR21399:SF3	clns1a	Genome				METHYLOSOME SUBUNIT PICLN	4		mRNA cis splicing, via spliceosome(GO:0045292);spliceosomal snRNP assembly(GO:0000387)	pICln-Sm protein complex(GO:0034715);cytosol(GO:0005829);spliceosomal complex(GO:0005681)	transporter(PC00227)		nervous system	X	X		X	X		X		X
ANN14662-RA	PTHR11844:SF22	timp3	Genome				METALLOPROTEINASE INHIBITOR 3	23	endopeptidase inhibitor activity(GO:0004866);protease binding(GO:0002020)	response to cytokine(GO:0034097);negative regulation of endopeptidase activity(GO:0010951);negative regulation of protein catabolic process(GO:0042177);negative regulation of cellular catabolic process(GO:0031330);response to hormone(GO:0009725)	extracellular space(GO:0005615);extracellular matrix(GO:0031012)	protease inhibitor(PC00191)					X			X
ANN09493-RA	PTHR24099:SF23	mid1	Genome				E3 UBIQUITIN-PROTEIN LIGASE MIDLINE-1	22		regulation of microtubule cytoskeleton organization(GO:0070507)	cytoplasm(GO:0005737)	ubiquitin-protein ligase(PC00234)					X				X
ANN06660-RA	PTHR13172:SF0	timm10b	Genome				MITOCHONDRIAL IMPORT INNER MEMBRANE TRANSLOCASE SUBUNIT TIM10 B	29			mitochondrial intermembrane space(GO:0005758);mitochondrial protein-containing complex(GO:0098798);transporter complex(GO:1990351)	primary active transporter(PC00068)						X
ANN04478-RA	PTHR48097	tha1	Genome		accelerated (not clear but probably Naso hexacanthus)	5	L-THREONINE ALDOLASE-RELATED	171				aldolase(PC00044)				X
440534at7898	PTHR17204:SF21	prpf39	Busco odb12	Not annotated gene			PRE-MRNA-PROCESSING FACTOR 39	2	pre-mRNA binding(GO:0036002)	mRNA cis splicing, via spliceosome(GO:0045292);mRNA splice site recognition(GO:0006376)	U2-type prespliceosome(GO:0071004);U1 snRNP(GO:0005685)	RNA splicing factor(PC00148)			X	X
348389at7898	PTHR12308:SF33	ano8b	Busco odb12	Not annotated gene			ANOCTAMIN	2	chloride channel activity(GO:0005254)	chloride transmembrane transport(GO:1902476)	plasma membrane(GO:0005886)	ion channel(PC00133)			X			X
296371at7898	PTHR24410:SF40	si:dkey-229b18.3	Busco odb12	Not annotated gene			SI:DKEY-229B18.3	3				defense/immunity protein(PC00090)	nervous sysem			X								X
387865at7898	PTHR34529	ap1ar	Busco odb12	Not annotated gene	accelerated (due to Naso brevirostris)	14	AP-1 COMPLEX-ASSOCIATED REGULATORY PROTEIN	25							X			X
88370at7898	PTHR21014:SF5	pip4p2	Busco odb10	ANN14004-RA, odb12: 125018at7898	deaccelated (due to Acanthurus nubilus, Paracanthurus hepatus, and Naso minor)	5	TYPE 2 PHOSPHATIDYLINOSITOL 4,5-BISPHOSPHATE 4-PHOSPHATASE	21	phosphatase activity(GO:0016791)	phosphatidylinositol dephosphorylation(GO:0046856)	late endosome membrane(GO:0031902);phagocytic vesicle(GO:0045335);lysosomal membrane(GO:0005765);plasma membrane(GO:0005886)	phosphatase(PC00181)			X	X
131577at7898	PTHR12022:SF12	qcr7 or uqcrb	Busco odb10	ANN14010-RA, odb12: 528906at7898			CYTOCHROME B-C1 COMPLEX SUBUNIT 7	13		mitochondrial electron transport, ubiquinol to cytochrome c(GO:0006122)	mitochondrial respiratory chain complex III(GO:0005750)	reductase(PC00198)	digestive, liver and biliary, musculature, nervous, renal, sensory, and visual systems, neural tube, primary germ layer, somite	cardiovascular system	X	X					X
124972at7898	PTHR15451:SF19	erg28	Busco odb10	ANN15761-RA, odb12: 271568at7898	accelerated (due to clade Naso vlamingii, N. brevirostris, and N. annulatus)	3	ERGOSTEROL BIOSYNTHETIC PROTEIN 28 HOMOLOG	101	protein-macromolecule adaptor activity(GO:0030674)		endoplasmic reticulum(GO:0005783)					X
45773at7898	PTHR11537:SF65	kcna2b	Busco odb10	ANN19375-RA, not in busco v6	accelerated (due to Luvarus imperialis)	9	BTB DOMAIN-CONTAINING PROTEIN	7	delayed rectifier potassium channel activity(GO:0005251)	potassium ion transmembrane transport(GO:0071805);action potential(GO:0001508)	voltage-gated potassium channel complex(GO:0008076)	voltage-gated ion channel(PC00241)			X		X	X
97125at7898	PTHR11848:SF19	gdf9	Busco odb10	ANN22918-RA, odb12: 168879at7898			GROWTH_DIFFERENTIATION FACTOR 9	21	cytokine activity(GO:0005125)		extracellular space(GO:0005615)	growth factor(PC00112)	endocrine and reproductive systems								X			X
42516at7898	PTHR48043:SF54	ugt8	Busco odb10	ANN18432-RA, odb12: 404700at7898			2-HYDROXYACYLSPHINGOSINE 1-BETA-GALACTOSYLTRANSFERASE	22	UDP-galactosyltransferase activity(GO:0035250)	ceramide biosynthetic process(GO:0046513);glycosphingolipid biosynthetic process(GO:0006688)	endoplasmic reticulum(GO:0005783)		fin		X	X
116741at7898	PTHR13498	spag7	Busco odb10	ANN06759-RA, odb12: 436001at7898			SPERM ASSOCIATED ANTIGEN 7	28				DNA metabolism protein(PC00009)												X
88154at7898	PTHR12290:SF2	ppcs	Busco odb10	ANN00480-RA, odb12: 249339at7898			PHOSPHOPANTOTHENATE--CYSTEINE LIGASE	113				membrane traffic protein(PC00150)				X
130768at7898	PTHR22776:SF3	cmtm3	Busco odb10	ANN08537-RA, odb12: 570806at7898			CKLF-LIKE MARVEL TRANSMEMBRANE DOMAIN-CONTAINING PROTEIN 3	17			membrane(GO:0016020)	scaffold/adaptor protein(PC00226)			X
124762at7898	PTHR47063	rnaseh2c	Busco odb10	ANN22643-RA, not in busco odb12			RIBONUCLEASE H2 SUBUNIT C	20		RNA catabolic process(GO:0006401)	catalytic complex(GO:1902494);intracellular protein-containing complex(GO:0140535)	endoribonuclease(PC00094)	nervous sysem		X	X
47446at7898	PTHR21004	prss	Busco odb10	ANN02670-RA, odb12: 153707at7898	accelerated (due to clade Naso caeruleacauda, N. brevirostris, and N. annulatus)	19	SERINE PROTEASE-RELATED	79	serine-type endopeptidase activity(GO:0004252)	protein processing(GO:0016485)	peroxisome(GO:0005777)	serine protease(PC00203)	digestion		X	X
10712at7898	PTHR22972:SF3	prag1	Busco odb10	ANN10376-RA, odb12: 567472at7898			INACTIVE TYROSINE-PROTEIN KINASE PRAG1	19	protein kinase activity(GO:0004672)	protein phosphorylation(GO:0006468)		non-receptor serine/threonine protein kinase(PC00167)			X	X
94741at7898	PTHR13295	gclm	Busco odb10	ANN07674-RA, odb12: 344502at7898			GLUTAMATE CYSTEINE LIGASE REGULATORY SUBUNIT	44	enzyme regulator activity(GO:0030234)	positive regulation of catalytic activity(GO:0043085);glutathione metabolic process(GO:0006749);peptide biosynthetic process(GO:0043043)	catalytic complex(GO:1902494);cytoplasm(GO:0005737)	ligase(PC00142)	digestive, liver and biliary, nervous, renal, sensory, and visual systems		X	X	X		X
33359at7898	PTHR24412:SF491	kbtbd12	Busco odb10	ANN00573-RA, odb12: 365493at7898	accelerated (no clear signal, but mostly Naso vlamingii, N. annulatus, and node 23)	9	KELCH REPEAT AND BTB DOMAIN-CONTAINING PROTEIN 12	118				scaffold/adaptor protein(PC00226)	musculature system			X
85487at7898	PTHR10159:SF109	dusp2	Busco odb10	ANN17136-RA, not in busco v6			DUAL SPECIFICITY PROTEIN PHOSPHATASE 2	16	phosphoprotein phosphatase activity(GO:0004721)	negative regulation of MAPK cascade(GO:0043409);protein dephosphorylation(GO:0006470);endoderm formation(GO:0001706)	nucleus(GO:0005634);cytoplasm(GO:0005737)	protein phosphatase(PC00195)	Immune, nervous,sensory, and visual systems, integument	nervous system	X	X	X			X	X	X	X
102089at7898	PTHR24329:SF574	phox2a	Busco odb10	ANN03702-RA, odb12: 532740at7898			PAIRED MESODERM HOMEOBOX PROTEIN 2A	3	RNA polymerase II transcription regulatory region sequence-specific DNA binding(GO:0000977);DNA-binding transcription factor activity, RNA polymerase II-specific(GO:0000981)	regulation of transcription by RNA polymerase II(GO:0006357)		homeodomain transcription factor(PC00119)	digestive, nervous, sensory and visual systems, neural tube, primary germ layer	endocrine, nervous, sensory and visual systems		X	X				X		X
119369at7898	PTHR21405	ttc36	Busco odb10	ANN03314-RA, odb12: 514134at7898	accelerated (due to Luvarus imperialis and Naso vlamingii)	6	Tetratricopeptide repeat protein 36	40						nervous, renal, and sensory systems	X						X
16280at7898	PTHR45925:SF4	znf217	Busco odb10	ANN20409-RA, odb12: 570661at7898			ZINC FINGER PROTEIN 217	21	RNA polymerase II cis-regulatory region sequence-specific DNA binding(GO:0000978);DNA-binding transcription factor activity, RNA polymerase II-specific(GO:0000981)	regulation of DNA-templated transcription(GO:0006355)	nucleus(GO:0005634)	C2H2 zinc finger transcription factor(PC00248)				X	X
88055at7898	PTHR24103:SF597	trim44	Busco odb10	ANN21468-RA, odb12: 235711at7898			TRIPARTITE MOTIF-CONTAINING PROTEIN 44	12	ubiquitin protein ligase activity(GO:0061630)	regulation of gene expression(GO:0010468);protein stabilization(GO:0050821);protein ubiquitination(GO:0016567)	cytoplasm(GO:0005737)	ubiquitin-protein ligase(PC00234)				X	X
48968at7898	PTHR24086:SF42	nr5a5 or fd46g06 or ff1c	Busco odb10	ANN05821-RA, odb12: 333986at7898	accelerated (not clear but maybe due to Acanthurus nubilus, Luvarus imperialis, Naso minor, N. thynnoides, and node 21)	17	NR5A5 PROTEIN	3	RNA polymerase II cis-regulatory region sequence-specific DNA binding(GO:0000978)	tissue development(GO:0009888);hormone-mediated signaling pathway(GO:0009755);regulation of transcription by RNA polymerase II(GO:0006357)	RNA polymerase II transcription regulator complex(GO:0090575)	C4 zinc finger nuclear receptor(PC00169)	cardiovascular, digestive, endocrine, liver and biliary, musculature, nervous, reproductive and respiratory systems and fin		X	X	X			X	X
