# Supplementary material for: Ecological and genomic signatures of the convergent evolution of planktivory in fossil and living reef fishes over deep time
Source: Nat Commun. 2026 May 22;17:6739. doi: 10.1038/s41467-026-73110-3 (PMC13385881; doi:10.1038/s41467-026-73110-3)
Supplement: Supplementary file 10 — Source Data [file 41467_2026_73110_MOESM10_ESM.xlsx]

## Sheet: Fig1B
	Tree_number	AICw.GATClim_fit.AIC	AICw.TropicalClim_fit.AIC	AICw.BM_fit.AIC	AICw.EB_fit.AIC	AICw.Lambda_fit.AIC
1	376	0.198383	0.771936	0.00217136	0.000798797	0.0267104
2	284	0.0956172	0.771204	0.000605563	0.000222774	0.13235
3	152	0.178293	0.740206	0.0273886	0.0100757	0.0440369
4	416	0.241336	0.720964	0.0157807	0.0058054	0.016114
5	16	0.282306	0.703307	0.00157593	0.000579751	0.0122312
6	82	0.2852	0.678675	0.00732499	0.00269471	0.0261054
7	93	0.1314	0.642549	0.00134507	0.000494822	0.224212
8	344	0.364454	0.629389	0.00118495	0.000435918	0.00453647
9	341	0.363042	0.619101	0.0042775	0.0015736	0.0120055
10	387	0.300001	0.612552	0.00729423	0.0026834	0.0774695
11	373	0.227958	0.590583	0.024347	0.00895678	0.148155
12	177	0.355583	0.572184	0.00407394	0.00149872	0.0666603
13	11	0.302513	0.56162	0.0186291	0.00685326	0.110385
14	91	0.294669	0.557189	0.00554615	0.00204031	0.140556
15	52	0.1339	0.556708	0.125913	0.0463208	0.137159
16	127	0.244251	0.508058	0.0736737	0.0271031	0.146914
17	421	0.277768	0.505191	0.0153572	0.00564961	0.196034
18	395	0.525164	0.47412	2.81e-05	1.04e-05	0.000677064
19	77	0.359111	0.437546	0.000179448	6.6e-05	0.203097
20	470	0.18274	0.426521	0.0153891	0.00566135	0.369689
21	451	0.408879	0.418895	0.0760256	0.0279682	0.0682324
22	125	0.328461	0.404022	0.152287	0.0560234	0.0592058
23	413	0.527988	0.400624	0.00318793	0.00144235	0.0667579
24	426	0.380891	0.397288	0.0247707	0.00911263	0.187938
25	259	0.289822	0.389892	0.0232852	0.00856615	0.288435
26	407	0.363506	0.378228	0.131164	0.0482524	0.0788499
27	109	0.209699	0.357925	0.0103137	0.0037942	0.418268
28	2	0.433539	0.354916	0.00409076	0.00150491	0.20595
29	MCC tree	0.288068	0.344656	0.00319296	0.00117462	0.362908
30	249	0.213779	0.319335	0.0719119	0.0264549	0.368519
31	17	0.417161	0.313554	0.137803	0.0506947	0.0807875
32	306	0.460345	0.313148	0.112649	0.0414413	0.072416
33	406	0.311546	0.304889	0.0976556	0.0359255	0.249984
34	317	0.296661	0.303032	0.0602552	0.0221667	0.317885
35	489	0.300625	0.287972	0.000587966	0.000216301	0.410598
36	35	0.602302	0.286764	0.0325348	0.0119689	0.0664307
37	419	0.279648	0.286555	0.149348	0.0549422	0.229506
38	379	0.339671	0.284285	0.0490052	0.018028	0.309011
39	323	0.688506	0.281118	0.0166178	0.00611335	0.00764479
40	193	0.508524	0.281115	0.0160766	0.00591424	0.188371
41	392	0.583396	0.279756	0.0331773	0.0122053	0.0914659
42	238	0.143637	0.273236	0.0395706	0.0145572	0.528999
43	94	0.236445	0.270038	0.128607	0.0478425	0.317067
44	342	0.46623	0.266075	0.0122097	0.00449169	0.250994
45	355	0.32046	0.263883	0.065399	0.024059	0.326199
46	26	0.213432	0.26361	0.00474252	0.00174468	0.516471
47	475	0.2206	0.256878	0.030291	0.0111434	0.481088
48	214	0.305719	0.256228	0.10455	0.0384618	0.295042
49	151	0.311717	0.255085	0.163824	0.0602676	0.209107
50	185	0.666818	0.247267	0.00477917	0.00175816	0.0793777
51	67	0.588141	0.241222	0.00836049	0.00307565	0.159201
52	205	0.691828	0.238588	0.0400884	0.0147477	0.0147477
53	278	0.231943	0.233257	0.0894823	0.0329187	0.412399
54	99	0.244558	0.229007	0.178583	0.065697	0.282154
55	410	0.20161	0.219903	0.239066	0.0879473	0.251473
56	453	0.144037	0.218442	0.00614243	0.00225967	0.629119
57	384	0.306777	0.21732	0.274176	0.100864	0.100864
58	183	0.148672	0.21541	0.0450284	0.016565	0.574324
59	287	0.400875	0.214917	0.0278407	0.010242	0.346125
60	63	0.357164	0.214658	0.0059518	0.00218955	0.420037
61	86	0.402186	0.21325	0.0153101	0.00563228	0.363622
62	23	0.669315	0.213035	0.0594244	0.021861	0.0363649
63	98	0.227613	0.21142	0.0482115	0.017736	0.495019
64	441	0.489834	0.210486	0.0790331	0.0290747	0.191573
65	108	0.0814293	0.208176	0.0485447	0.0178586	0.643991
66	113	0.608091	0.204941	0.0249014	0.00916071	0.152906
67	239	0.0183233	0.204062	0.00664374	0.0024441	0.768527
68	459	0.204106	0.199595	0.0219878	0.00808886	0.566223
69	374	0.263787	0.198609	0.0123325	0.00453688	0.520735
70	432	0.214708	0.197685	0.24498	0.0901231	0.252504
71	381	0.0855201	0.196675	0.0166008	0.0061071	0.695097
72	128	0.143822	0.195299	0.0157027	0.00577668	0.6394
73	156	0.19125	0.194929	0.061876	0.0227629	0.529182
74	206	0.335125	0.192252	0.136566	0.0502397	0.285818
75	132	0.596333	0.191311	0.00421352	0.00155007	0.206593
76	34	0.28488	0.190437	0.0950991	0.034985	0.394599
77	222	0.165256	0.190356	0.0237824	0.00874907	0.611856
78	56	0.152347	0.185659	0.0386332	0.0142124	0.609148
79	440	0.637435	0.185175	0.00485375	0.0017856	0.17075
80	237	0.209594	0.184523	0.0668147	0.0245798	0.514489
81	200	0.310807	0.18409	0.237489	0.0873675	0.180246
82	241	0.456204	0.180899	0.0694141	0.025536	0.267947
83	180	0.198087	0.178316	0.198464	0.0731605	0.351973
84	20	0.144367	0.17725	0.144353	0.0531045	0.480925
85	157	0.176417	0.175942	0.0601146	0.0221149	0.565411
86	18	0.479638	0.175393	0.011235	0.00413312	0.329601
87	253	0.660962	0.175264	0.0539602	0.0198508	0.0899628
88	272	0.288414	0.172897	0.173217	0.063723	0.301749
89	473	0.234475	0.172027	0.0667431	0.0245534	0.502201
90	438	0.461604	0.171951	0.0721508	0.0265428	0.267751
91	149	0.408873	0.170333	0.0441284	0.0162339	0.360432
92	262	0.189514	0.169773	0.262569	0.0965936	0.281551
93	115	0.192379	0.169468	0.285136	0.104896	0.248121
94	38	0.21474	0.1676	0.225131	0.0828209	0.309708
95	327	0.756536	0.166818	0.000262751	9.67e-05	0.0762868
96	24	0.413313	0.166236	0.0387956	0.0142721	0.367383
97	498	0.395242	0.164869	0.171126	0.0629537	0.205809
98	173	0.177388	0.161215	3.09e-05	1.14e-05	0.661354
99	102	0.159943	0.160785	0.0347514	0.0127843	0.631735
100	120	0.0817706	0.155605	0.0471941	0.0173617	0.698069
101	100	0.541492	0.15395	0.170005	0.0625414	0.0720117
102	50	0.400518	0.153149	0.0604284	0.0222304	0.363674
103	1	0.745025	0.152432	0.000419819	0.000154443	0.101969
104	199	0.504884	0.150382	0.0604386	0.0222341	0.262061
105	286	0.598014	0.14901	0.0726762	0.0267361	0.153564
106	349	0.313156	0.148792	0.00877145	0.00322684	0.526053
107	490	0.634574	0.145519	0.114652	0.0421782	0.0630769
108	106	0.133674	0.145207	0.0283353	0.010424	0.68236
109	310	0.115911	0.143505	0.0966381	0.0355512	0.608394
110	87	0.134448	0.141695	0.00251439	0.000924992	0.720417
111	357	0.124919	0.141588	0.00171304	0.000630191	0.73115
112	210	0.165318	0.138175	2.51e-06	9.22e-07	0.696503
113	467	0.205666	0.136443	0.113909	0.0419049	0.502077
114	445	0.420943	0.136401	0.116169	0.0427362	0.283751
115	500	0.609649	0.133431	0.127464	0.0468914	0.0825648
116	414	0.474535	0.133018	0.00336974	0.00123966	0.387837
117	493	0.559403	0.131377	0.0394219	0.0145025	0.255295
118	415	0.313399	0.13126	0.0699357	0.0257279	0.459678
119	394	0.496509	0.13125	0.111743	0.041108	0.21939
120	296	0.347898	0.131172	0.182785	0.0672428	0.270903
121	161	0.81351	0.130916	0.0193522	0.00711929	0.029102
122	137	0.779469	0.130845	0.00782296	0.00287791	0.0789854
123	142	0.229556	0.129781	0.0115207	0.00423824	0.624904
124	178	0.110298	0.127617	0.00179174	0.000659144	0.759634
125	316	0.207203	0.127294	0.0287647	0.0105819	0.626156
126	468	0.503275	0.12643	0.0195395	0.00718816	0.343568
127	30	0.272126	0.126326	0.18477	0.0679732	0.348805
128	400	0.148513	0.124352	0.0239453	0.00880897	0.694381
129	76	0.174114	0.123509	0.0123322	0.00453675	0.685508
130	53	0.0831532	0.122613	0.281458	0.103543	0.409233
131	196	0.140435	0.121644	0.00308899	0.00113638	0.733696
132	33	0.753055	0.121503	0.0296997	0.0109259	0.0848164
133	309	0.454131	0.120806	0.187501	0.0689778	0.168584
134	402	0.696176	0.120687	0.0184221	0.00677712	0.157938
135	133	0.103646	0.120275	0.238683	0.0878064	0.449589
136	430	0.136059	0.120174	0.00294775	0.00108442	0.739734
137	209	0.230062	0.119522	0.00154806	0.000569498	0.648298
138	368	0.595906	0.118674	0.020201	0.00743154	0.257787
139	187	0.311182	0.117493	0.126441	0.0465151	0.398369
140	329	0.0839115	0.117356	0.0343693	0.0126438	0.751719
141	260	0.848505	0.117211	0.0113025	0.00415797	0.0188229
142	363	0.114256	0.117003	0.00365445	0.00163836	0.763448
143	131	0.258628	0.115844	0.144697	0.053231	0.427601
144	140	0.447039	0.115318	0.0140496	0.00516857	0.418424
145	68	0.351416	0.115212	0.271421	0.0998502	0.162101
146	267	0.133716	0.114351	4.21e-05	1.55e-05	0.751875
147	429	0.263119	0.113841	0.306129	0.112618	0.204293
148	47	0.360126	0.112844	0.283456	0.104277	0.139297
149	227	0.319891	0.112773	0.0259541	0.00954799	0.531833
150	144	0.472236	0.112413	0.230437	0.0847731	0.100141
151	298	0.611502	0.111633	0.00283663	0.00104354	0.272985
152	78	0.112574	0.111103	0.0952456	0.0350389	0.646038
153	348	0.773812	0.110413	0.0281424	0.010353	0.0772795
154	232	0.730969	0.110159	0.0707655	0.0260332	0.0620736
155	386	0.290069	0.109713	0.140417	0.0516567	0.408144
156	181	0.279681	0.108891	0.349359	0.128522	0.133547
157	354	0.10513	0.106224	0.00185299	0.000681676	0.786111
158	364	0.104567	0.106153	0.0898357	0.0330487	0.666395
159	112	0.162514	0.105416	0.112237	0.0412897	0.578543
160	216	0.100676	0.105042	0.0126247	0.00464438	0.777013
161	62	0.513573	0.104553	0.0300404	0.0110512	0.340782
162	460	0.0993753	0.103534	0.000619808	0.000228014	0.796242
163	340	0.225535	0.103216	0.303225	0.11155	0.256474
164	398	0.222631	0.101912	0.102214	0.0376023	0.535641
165	495	0.262559	0.101664	0.00352816	0.00129794	0.63095
166	170	0.544408	0.10073	0.00806472	0.00296684	0.34383
167	89	0.137378	0.100127	0.0110169	0.00405291	0.747426
168	466	0.119226	0.0999952	0.0422592	0.0155463	0.722973
169	186	0.542205	0.0987157	0.206014	0.0757883	0.0772768
170	420	0.119603	0.097459	0.00627348	0.00230789	0.774356
171	65	0.263056	0.0973553	0.0200417	0.00737294	0.612174
172	313	0.0970723	0.0966268	0.000353811	0.00013016	0.805817
173	501	0.105824	0.0965951	2.75e-06	1.01e-06	0.797577
174	182	0.116553	0.0963801	0.178609	0.0657066	0.542751
175	270	0.0419037	0.0954999	0.0396395	0.0145825	0.808374
176	389	0.12199	0.0953676	0.161102	0.0592662	0.562274
177	134	0.495767	0.0951692	0.0765012	0.0281432	0.304419
178	388	0.0941482	0.0941812	0.0511658	0.0188228	0.741682
179	231	0.276666	0.0938841	0.0305881	0.0112527	0.587609
180	423	0.096003	0.0937826	0.0438524	0.0161324	0.75023
181	13	0.102259	0.093206	0.0339762	0.0124992	0.758059
182	356	0.361387	0.0927724	0.301162	0.110791	0.133887
183	176	0.125444	0.0925925	0.021701	0.00798335	0.752279
184	84	0.102481	0.092497	0.236542	0.0870189	0.481461
185	207	0.520952	0.0916162	0.00337302	0.00124087	0.382818
186	41	0.32359	0.0914213	0.155249	0.0571128	0.372627
187	105	0.0749281	0.0905751	0.0463689	0.0170582	0.77107
188	247	0.603022	0.0905502	0.01424	0.0052386	0.286949
189	7	0.114902	0.0900558	0.369141	0.1358	0.290101
190	397	0.893419	0.0896987	0.000944694	0.000347534	0.0155896
191	45	0.0698483	0.0894273	0.121666	0.0447583	0.674301
192	315	0.0961762	0.08916	5.55e-05	2.04e-05	0.814588
193	124	0.166319	0.0884918	0.00532791	0.00196003	0.737901
194	478	0.225121	0.0881276	0.121351	0.0446425	0.520758
195	465	0.110098	0.0881089	0.025751	0.00947327	0.766568
196	325	0.0224462	0.0880559	0.0011273	0.000414709	0.887956
197	345	0.125789	0.0876154	0.245245	0.0902205	0.45113
198	312	0.659389	0.0873492	0.0630964	0.0232119	0.166953
199	439	0.133444	0.0869888	0.0252463	0.00928759	0.745034
200	452	0.295649	0.0869622	0.264178	0.0971857	0.256025
201	290	0.113628	0.0866463	0.00115891	0.000426341	0.79814
202	73	0.462264	0.0865989	0.196731	0.0723732	0.182033
203	114	0.0836083	0.0857635	0.398176	0.146481	0.285972
204	66	0.189452	0.0848118	0.0135405	0.00498127	0.707215
205	229	0.349503	0.0847125	0.0870657	0.0320297	0.446689
206	455	0.304899	0.0844981	0.221978	0.0816612	0.306964
207	39	0.201002	0.0843323	0.0248589	0.00914507	0.680662
208	436	0.0829961	0.0840611	0.0132924	0.00489001	0.81476
209	107	0.379828	0.0839245	0.0177107	0.00651539	0.512022
210	483	0.225544	0.0832514	1.06e-05	3.89e-06	0.69119
211	499	0.162471	0.0825581	0.0119969	0.00441343	0.73856
212	40	0.40168	0.0820728	0.231518	0.0851706	0.199558
213	245	0.119261	0.0818601	0.0316397	0.0116396	0.7556
214	233	0.100536	0.081338	0.199939	0.0735535	0.544634
215	352	0.0816143	0.0811626	0.0332384	0.0122277	0.791757
216	220	0.242994	0.0800288	0.335421	0.123395	0.218162
217	294	0.480142	0.0791569	0.00046201	0.000169964	0.440069
218	314	0.11634	0.0785369	0.275826	0.101471	0.427827
219	448	0.532095	0.0783999	0.0141728	0.00521387	0.370118
220	492	0.176861	0.0782232	0.036108	0.0132834	0.695524
221	408	0.0882891	0.0782154	0.0859029	0.0316019	0.715991
222	171	0.723608	0.0781984	0.0312963	0.0115133	0.155384
223	403	0.74303	0.0779437	0.0980803	0.0360817	0.044864
224	418	0.573049	0.0778529	0.199501	0.0733924	0.0762045
225	248	0.219406	0.0777249	0.404935	0.148967	0.148967
226	14	0.150649	0.0771578	0.406772	0.149643	0.215778
227	159	0.0740258	0.0770661	0.02379	0.00875183	0.816366
228	304	0.0455322	0.0767128	0.0745499	0.0274254	0.77578
229	251	0.26302	0.0759009	0.380859	0.14011	0.14011
230	496	0.0230621	0.0756254	0.00841901	0.00309718	0.889796
231	462	0.332661	0.0754841	0.000795227	0.000292548	0.590768
232	15	0.153609	0.0753476	0.0901308	0.0331573	0.647755
233	271	0.0757206	0.075046	0.0181878	0.00669092	0.824355
234	372	0.0346054	0.0749716	0.0428459	0.0157621	0.831815
235	153	0.20692	0.0748948	0.176035	0.0647597	0.47739
236	61	0.0696974	0.0743597	0.00317693	0.00116873	0.851597
237	366	0.405778	0.0743219	0.255573	0.0940199	0.170308
238	339	0.481155	0.0741092	0.00884755	0.00325483	0.432633
239	274	0.070589	0.0739932	0.00275557	0.00101372	0.851648
240	110	0.760898	0.0737698	0.012802	0.00470958	0.147821
241	46	0.0941906	0.0735651	0.000155396	5.72e-05	0.832032
242	268	0.72867	0.0733924	0.0363819	0.0133841	0.148172
243	167	0.413037	0.073324	0.0412041	0.0151581	0.457276
244	188	0.227183	0.0727738	0.170939	0.0628849	0.466219
245	443	0.158063	0.0717505	0.0369031	0.0135759	0.719707
246	179	0.115449	0.0713132	0.463999	0.170696	0.178543
247	69	0.171682	0.0709086	0.292055	0.107441	0.357914
248	162	0.335734	0.0698828	0.14978	0.0551011	0.389502
249	337	0.0692955	0.069615	0.0742569	0.0273176	0.759515
250	301	0.181439	0.0695621	0.427464	0.157255	0.16428
251	358	0.228676	0.0693977	0.157056	0.0577778	0.487093
252	457	0.285141	0.0693513	0.298266	0.109726	0.237516
253	203	0.095835	0.0689636	0.481174	0.177014	0.177014
254	480	0.0673733	0.0687515	0.000649858	0.000239069	0.862986
255	281	0.301853	0.0685005	0.113567	0.0417789	0.474301
256	486	0.291016	0.0680967	0.36903	0.135759	0.136098
257	215	0.161252	0.0679294	0.0408403	0.0150243	0.714954
258	487	0.0889562	0.0678972	0.0753011	0.0277017	0.740144
259	27	0.283381	0.0669062	0.0387001	0.014237	0.596776
260	360	0.513859	0.0657953	0.00861322	0.00316863	0.408564
261	90	0.0622788	0.0657738	0.036195	0.0133154	0.822437
262	81	0.0628453	0.0650285	0.00035584	0.000130906	0.871639
263	169	0.7718	0.065009	0.000967564	0.000355947	0.161867
264	32	0.0629479	0.0648941	0.00115547	0.000425073	0.870577
265	454	0.672608	0.0648328	0.0121364	0.00446474	0.245958
266	126	0.274796	0.0646396	0.12549	0.0461652	0.488909
267	273	0.201335	0.0641787	0.245665	0.0903753	0.398445
268	155	0.0143717	0.0639507	0.000729469	0.000268357	0.92068
269	254	0.0916771	0.0637311	0.00146796	0.000540032	0.842584
270	300	0.238382	0.0635275	0.0378345	0.0139186	0.646338
271	202	0.251046	0.0631863	0.218752	0.0804743	0.386541
272	383	0.0654953	0.0629933	0.0185205	0.00681332	0.846177
273	208	0.616467	0.0629006	0.080871	0.0297508	0.21001
274	425	0.185287	0.0627845	0.330633	0.121633	0.299663
275	195	0.0572723	0.0627599	0.0242464	0.00891974	0.846802
276	378	0.0528279	0.0624203	0.0283787	0.01044	0.845933
277	135	0.198293	0.062383	0.0961532	0.0353728	0.607798
278	111	0.0573545	0.0621781	0.0604673	0.0222447	0.797755
279	213	0.107542	0.061783	0.0131909	0.00485266	0.812632
280	450	0.0781026	0.0616592	0.00203211	0.00074757	0.857459
281	393	0.592424	0.0613885	0.0851847	0.0313377	0.229665
282	428	0.601235	0.0613402	0.0963258	0.0354363	0.205662
283	168	0.181998	0.0612335	0.0156324	0.00575083	0.735385
284	464	0.449074	0.060952	0.127579	0.0469337	0.315462
285	285	0.0615147	0.0603177	0.00461276	0.00169694	0.871858
286	463	0.0706419	0.0603115	0.00750991	0.00261869	0.858918
287	275	0.159287	0.0602895	0.0172646	0.00635129	0.756807
288	435	0.333015	0.0598737	0.00251164	0.000923982	0.603676
289	5	0.0727864	0.0593071	0.0412986	0.0151929	0.811415
290	122	0.110614	0.0591778	0.0745631	0.0274302	0.728215
291	390	0.0628485	0.0591264	0.10745	0.0395287	0.731046
292	307	0.608961	0.0580267	0.0979203	0.0360229	0.199069
293	332	0.25369	0.0580012	0.0425153	0.0156405	0.630153
294	447	0.0620149	0.0573472	0.0264624	0.00973497	0.844441
295	48	0.292038	0.0573248	0.236508	0.0870066	0.327122
296	197	0.164639	0.0572516	0.333888	0.122831	0.32139
297	326	0.323028	0.0572335	0.107898	0.0396936	0.472147
298	218	0.770148	0.0571245	0.00264649	0.000973588	0.169107
299	139	0.904331	0.057051	0.0180816	0.00665185	0.0138848
300	101	0.0642027	0.0569455	0.0723232	0.0266062	0.779922
301	276	0.270354	0.0568281	0.387622	0.142598	0.142598
302	471	0.180157	0.0567682	0.16207	0.0596221	0.541383
303	160	0.176858	0.0562298	0.0690477	0.0254012	0.672463
304	288	0.172616	0.0558836	0.222832	0.0819755	0.466692
305	299	0.31418	0.0553632	0.142996	0.0526052	0.434856
306	236	0.174431	0.055223	0.220275	0.0810348	0.469036
307	347	0.0465689	0.0543929	0.0508909	0.0187217	0.829426
308	477	0.148487	0.0543853	0.187709	0.0690544	0.540365
309	121	0.236302	0.0536006	0.177383	0.0652555	0.467459
310	148	0.236506	0.0533501	0.150796	0.0554746	0.503873
311	472	0.0815822	0.0529401	0.0525577	0.0193349	0.793585
312	371	0.298214	0.0528845	0.0023989	0.000882507	0.64562
313	54	0.670225	0.0528265	0.0119851	0.00440907	0.260555
314	328	0.2173	0.0526217	0.0046352	0.0017052	0.723738
315	305	0.0833215	0.0523843	0.0725449	0.0266878	0.765062
316	172	0.0834969	0.0519489	0.005916	0.00217637	0.856462
317	482	0.0536293	0.0515729	3.39e-05	1.25e-05	0.894751
318	369	0.655304	0.0513646	0.154455	0.0568206	0.0820558
319	230	0.281835	0.0510635	0.319456	0.117521	0.230124
320	212	0.926226	0.0507326	0.0104366	0.00383941	0.00876545
321	4	0.337483	0.0502578	0.063651	0.0234159	0.525192
322	385	0.102478	0.0497993	0.227273	0.083609	0.536841
323	192	0.0722973	0.0497787	0.000623964	0.000229544	0.87707
324	250	0.123445	0.0494986	0.00119548	0.000439791	0.825421
325	330	0.0464354	0.0494252	0.0137503	0.00505845	0.885331
326	143	0.143567	0.0494027	0.2444	0.0899096	0.472721
327	12	0.743983	0.0492973	0.0334455	0.0123039	0.16097
328	104	0.223988	0.0492837	0.275446	0.101331	0.349951
329	391	0.496658	0.0491389	0.253636	0.0933076	0.10726
330	85	0.105141	0.0491046	0.101271	0.0372556	0.707228
331	291	0.279058	0.0487093	0.00648486	0.00238565	0.663362
332	353	0.179734	0.0485712	0.0852408	0.0313583	0.655095
333	320	0.172978	0.0485679	0.000908929	0.000334376	0.777211
334	130	0.0958112	0.0485566	0.00322016	0.00118463	0.851227
335	335	0.145855	0.0482966	0.0471042	0.0173287	0.741416
336	103	0.144326	0.0474026	0.107676	0.0396118	0.660983
337	255	0.246877	0.0472872	0.0993441	0.0365467	0.569945
338	405	0.0528496	0.0471673	0.0169667	0.00624169	0.876775
339	431	0.878676	0.0471327	0.0158555	0.00583291	0.0525028
340	201	0.0509058	0.046877	0.0127226	0.00468037	0.884814
341	351	0.417523	0.0463184	0.0488615	0.0179751	0.469322
342	444	0.175262	0.0462092	0.156183	0.0574566	0.564889
343	60	0.0537238	0.0460214	0.00293676	0.00108037	0.896238
344	377	0.33106	0.0454948	0.133861	0.0492445	0.440341
345	225	0.049665	0.0454154	0.000492457	0.000181165	0.904246
346	96	0.060922	0.0453039	0.00033242	0.000122291	0.893319
347	346	0.110567	0.0452577	0.123005	0.0452509	0.675919
348	80	0.685148	0.0448415	0.0586645	0.0215815	0.189765
349	25	0.042836	0.0446177	0.00954369	0.00351093	0.899492
350	362	0.0443654	0.0445945	0.0214122	0.0078771	0.881751
351	118	0.0877393	0.044508	0.00144936	0.000533188	0.86577
352	141	0.236992	0.044395	0.106392	0.0391393	0.573082
353	422	0.0432081	0.0440391	0.0172149	0.00633302	0.889205
354	458	0.0615359	0.0439486	0.0665412	0.0244791	0.803495
355	277	0.0594652	0.0437587	0.000305239	0.000112291	0.896359
356	184	0.935828	0.0437496	0.00163965	0.000603193	0.0181793
357	36	0.0746035	0.0436733	0.00086324	0.000317568	0.880542
358	456	0.0609838	0.0436284	0.00270962	0.000996814	0.891681
359	166	0.0458901	0.0436105	0.0247197	0.00909385	0.876686
360	95	0.839145	0.0434401	0.0171283	0.00630116	0.0939849
361	318	0.0834741	0.0433296	0.00014315	5.27e-05	0.873001
362	136	0.167902	0.043271	0.0257963	0.00948994	0.75354
363	129	0.112808	0.0431525	0.0161714	0.00594911	0.821919
364	19	0.540539	0.0429921	0.106337	0.0391193	0.271013
365	282	0.881475	0.0429311	0.000383946	0.000141246	0.0750682
366	261	0.657151	0.0419892	0.000249016	9.16e-05	0.30052
367	198	0.0587365	0.0419262	9.61e-05	3.54e-05	0.899206
368	234	0.673709	0.0416894	0.00153273	0.000563858	0.282505
369	409	0.169088	0.041659	0.244917	0.0900998	0.454237
370	28	0.620602	0.0416579	0.0823057	0.0302786	0.225155
371	367	0.652421	0.0411116	0.00231206	0.00085056	0.303305
372	370	0.148189	0.0409903	0.000125768	4.63e-05	0.810649
373	158	0.340226	0.0398097	0.049398	0.0181725	0.552394
374	322	0.0495529	0.0392751	0.0127923	0.00470601	0.893674
375	404	0.2076	0.0392465	3.06e-06	1.13e-06	0.753149
376	123	0.0688457	0.0391507	3.64e-05	1.09e-05	0.891956
377	164	0.16176	0.0387222	0.0198472	0.00730138	0.772369
378	382	0.0218042	0.0383077	0.00107063	0.000393864	0.938424
379	190	0.042648	0.0378311	0.0273408	0.0100581	0.882122
380	70	0.0246626	0.0376446	0.0293001	0.0107789	0.897614
381	22	0.121271	0.0373386	0.00622938	0.00229166	0.832869
382	258	0.260184	0.0372887	0.0106951	0.00393452	0.687897
383	83	0.0399026	0.037075	0.0171945	0.00632552	0.899502
384	263	0.400493	0.0369992	0.0741913	0.0272935	0.461023
385	97	0.941436	0.0369811	0.00184717	0.000679537	0.0190565
386	434	0.0367299	0.0367869	0.000171923	6.32e-05	0.926248
387	189	0.046502	0.0366475	0.00404263	0.0014872	0.911321
388	145	0.0285045	0.0365109	0.000183024	6.73e-05	0.934734
389	235	0.130724	0.0364518	0.00238963	0.000879097	0.829555
390	240	0.555793	0.0363374	0.0266702	0.00981142	0.371388
391	485	0.201253	0.036193	0.0473476	0.0174182	0.697788
392	88	0.804679	0.0361832	0.014801	0.00544498	0.138892
393	223	0.950406	0.0361179	0.00283825	0.00104414	0.00959401
394	359	0.0418421	0.0357769	0.00336677	0.00123856	0.917776
395	497	0.0311878	0.0355869	0.00130738	0.00048096	0.931437
396	494	0.0382726	0.0354699	0.00160149	0.000589155	0.924067
397	3	0.062803	0.0353272	0.00159154	0.000585496	0.899693
398	79	0.124648	0.0344493	0.0485037	0.0178435	0.774556
399	297	0.176817	0.0341911	0.00246999	0.000908659	0.785613
400	74	0.670596	0.033174	0.00435584	0.00160242	0.290272
401	43	0.0593969	0.0330937	0.00146542	0.000539098	0.905505
402	264	0.224074	0.0327327	0.0386937	0.0142346	0.690265
403	449	0.320106	0.0323642	0.00473866	0.00174325	0.641047
404	150	0.724375	0.0322885	0.0116669	0.00429203	0.227377
405	204	0.0811845	0.0322228	0.00869827	0.00319992	0.874694
406	21	0.0610907	0.0320056	0.0132754	0.00488373	0.888745
407	289	0.135179	0.0318919	0.0177876	0.00654369	0.808598
408	476	0.0355572	0.0317865	0.0103485	0.00380701	0.918501
409	44	0.280999	0.0312681	0.080443	0.0295933	0.577697
410	175	0.451831	0.0311265	0.00578234	0.00212721	0.509133
411	293	0.0317986	0.0310197	0.000276906	0.000101868	0.936803
412	311	0.0500715	0.0305833	0.00319074	0.00117381	0.914981
413	244	0.0365174	0.0305538	0.0304287	0.0111941	0.891306
414	411	0.11435	0.0303551	0.00101864	0.000374736	0.853901
415	399	0.0281857	0.0301525	0.00850383	0.00312838	0.93003
416	343	0.036324	0.030073	0.0291667	0.0107298	0.893707
417	6	0.0224369	0.0293812	0.0148731	0.00547152	0.927837
418	49	0.113246	0.0292788	0.00123876	0.000455716	0.855781
419	31	0.266064	0.0292736	0.0141157	0.00519287	0.685354
420	119	0.102421	0.0290478	0.00396336	0.00145804	0.86311
421	29	0.161598	0.0289006	0.0541204	0.0199098	0.735471
422	64	0.0738128	0.0286895	0.000674578	0.000248163	0.896575
423	446	0.90338	0.0282189	0.00615302	0.00226357	0.0599849
424	437	0.675089	0.028171	0.0258754	0.00951904	0.261346
425	9	0.0465777	0.0280243	0.000948447	0.000348914	0.924101
426	55	0.00169372	0.027829	5.97e-06	2.2e-06	0.970469
427	283	0.866743	0.0277294	0.0190867	0.00702161	0.0794194
428	256	0.0759368	0.0273989	0.000314429	0.000115672	0.896234
429	469	0.33693	0.0273065	0.00134659	0.000495383	0.633922
430	474	0.45755	0.0272986	0.00104403	0.000384076	0.513724
431	321	0.0235026	0.0265655	0.00389741	0.00143378	0.944601
432	331	0.0460709	0.026562	0.00940443	0.0034597	0.914503
433	396	0.250695	0.0264852	0.0224039	0.00824195	0.692174
434	243	0.0654548	0.0254549	0.00360225	0.00132519	0.904163
435	292	0.00398386	0.0254357	6.55e-05	2.41e-05	0.970491
436	58	0.032538	0.0251752	0.00141228	0.00051955	0.940355
437	334	0.0446299	0.0251688	0.00551793	0.00202994	0.922653
438	303	0.0708076	0.0249898	0.000156675	5.76e-05	0.903988
439	92	0.291647	0.0245373	0.0367447	0.0135176	0.633553
440	401	0.00243291	0.0244392	1.82e-05	6.71e-06	0.973103
441	269	0.0641122	0.0244245	0.000876678	0.000322512	0.910264
442	226	0.0525233	0.0243762	2.11e-05	7.77e-06	0.923072
443	350	0.0400412	0.0235885	0.0097885	0.00360099	0.922981
444	10	0.479188	0.0232486	0.0315002	0.0115883	0.454475
445	491	0.949605	0.0226848	9.81e-05	3.61e-05	0.027576
446	219	0.195115	0.0224488	0.0323006	0.0118827	0.738253
447	59	0.0382252	0.022128	0.00206328	0.000759037	0.936824
448	165	0.0418486	0.0220356	0.000328673	0.000120912	0.935666
449	380	0.754025	0.0218735	0.000224546	8.26e-05	0.223794
450	37	0.184832	0.0216509	0.00948107	0.00348789	0.780548
451	427	0.303981	0.0195684	0.023291	0.00856827	0.644591
452	479	0.0530837	0.0190396	0.00178028	0.000654929	0.925441
453	488	0.0605793	0.0183449	0.00398765	0.00146697	0.915621
454	8	0.800405	0.0182756	0.00228569	0.000840858	0.178193
455	211	0.275548	0.0182508	0.0149276	0.00549155	0.685782
456	174	0.0271534	0.0182306	0.000423862	0.00015593	0.954036
457	147	0.0667916	0.0182192	0.00385849	0.00141946	0.909711
458	42	0.723549	0.0178529	0.00180754	0.000664958	0.256126
459	295	0.410103	0.0178126	0.00537231	0.00197636	0.564736
460	280	0.70247	0.0173173	0.00393477	0.00144752	0.27483
461	279	0.0341349	0.017251	0.000818216	0.000301005	0.947495
462	361	0.966295	0.0171692	0.000400504	0.000147337	0.0159877
463	336	0.0804544	0.0170141	0.000272802	0.000100358	0.902158
464	319	0.967085	0.0169927	0.00571267	0.00210157	0.00810788
465	324	0.0249501	0.0169756	0.000489205	0.000179969	0.957405
466	228	0.0534508	0.0169745	0.000452536	0.000166479	0.928956
467	365	0.0776925	0.0169177	0.00310809	0.0011434	0.901138
468	71	0.0546898	0.0164311	0.000916977	0.000337337	0.927625
469	481	0.0641988	0.0164165	0.00466872	0.00171752	0.912999
470	146	0.0374288	0.0159314	0.000193117	7.1e-05	0.946376
471	246	0.0846914	0.015865	0.000139201	5.12e-05	0.899253
472	417	0.690365	0.015314	0.0142659	0.00524812	0.274807
473	257	0.373833	0.0150354	0.0194464	0.00715392	0.584531
474	265	0.159392	0.0147821	0.00254064	0.00093465	0.822351
475	72	0.967017	0.0143123	0.00577083	0.00212297	0.0107765
476	191	0.123992	0.0137676	0.00174075	0.000640388	0.859859
477	242	0.0373567	0.0134316	0.000152295	5.6e-05	0.949003
478	221	0.500683	0.0128858	0.0010373	0.000381602	0.485012
479	75	0.161818	0.0125068	0.0109356	0.00402296	0.810717
480	484	0.0336777	0.0124976	0.000275377	0.000101305	0.953448
481	194	0.0337861	0.0121502	0.00026563	9.77e-05	0.9537
482	424	0.976235	0.0120577	0.000513402	0.00018887	0.011005
483	217	0.271923	0.0117261	0.00172714	0.00063538	0.713989
484	375	0.925816	0.0115216	0.0184309	0.00678033	0.0374507
485	442	0.0285886	0.0114142	5.08e-05	1.87e-05	0.959928
486	461	0.949062	0.0111003	0.000310825	0.000114346	0.0394122
487	412	0.160975	0.0110962	0.00019781	7.28e-05	0.827658
488	308	0.0123649	0.0104559	0.000148438	5.46e-05	0.976976
489	333	0.806551	0.0100922	0.00362523	0.00133365	0.178398
490	266	0.0421505	0.00913758	4.11e-05	1.51e-05	0.948656
491	338	0.974638	0.00885662	0.000994233	0.000365758	0.0151457
492	163	0.396388	0.0075018	0.0107102	0.00394005	0.58146
493	433	0.00839555	0.00735626	0.000126831	4.67e-05	0.984075
494	154	0.979143	0.00529269	0.00058009	0.000213403	0.0147712
495	224	0.988367	0.00527197	0.00189934	0.000698726	0.00376333
496	116	0.883684	0.00487295	0.0301716	0.0110995	0.070172
497	252	0.494154	0.00253894	0.000130471	4.8e-05	0.503129
498	302	0.888274	0.00244802	0.000228534	8.41e-05	0.108965
499	57	0.960506	0.00202326	0.000350029	0.000128768	0.0369923
500	117	0.994196	0.00196715	0.000124803	4.59e-05	0.00366612
501	51	0.382068	0.00179006	3.52e-05	1.3e-05	0.616094
502	138	0.85451	0.00081085	7.81e-05	2.87e-05	0.144572

## Sheet: Fig1C
	taxon	state	turnover	net.div	speciation	extinct.frac	extinction
1	Acanthurus_achilles	0	0.106474	0.0980983	0.102286	0.271581	0.00418761
2	Acanthurus_nigricans	0	0.109619	0.101406	0.105513	0.219913	0.00410606
3	Acanthurus_japonicus	0	0.115198	0.107194	0.111196	0.116741	0.004002
4	Acanthurus_leucosternon	0	0.115198	0.107194	0.111196	0.116741	0.004002
5	Acanthurus_coeruleus	0	0.090136	0.0802714	0.0852037	0.484424	0.00493229
6	Acanthurus_guttatus	0	0.090136	0.0802714	0.0852037	0.484424	0.00493229
7	Acanthurus_albimento	0	0.111246	0.103087	0.107167	0.205059	0.00407915
8	Acanthurus_maculiceps	0	0.111246	0.103087	0.107167	0.205059	0.00407915
9	Acanthurus_bariene	0	0.107673	0.0994073	0.10354	0.277628	0.00413277
10	Acanthurus_dussumieri	0	0.107673	0.0994073	0.10354	0.277628	0.00413277
11	Acanthurus_blochii	0	0.111344	0.103255	0.107299	0.216785	0.00404456
12	Acanthurus_grammoptilus	0	0.111344	0.103255	0.107299	0.216785	0.00404456
13	Acanthurus_mata	1	0.110153	0.0947771	0.102465	0.423696	0.00768816
14	Acanthurus_xanthopterus	0	0.118943	0.111202	0.115072	0.0935271	0.00387059
15	Acanthurus_gahhm	0	0.118943	0.111202	0.115072	0.0935271	0.00387059
16	Acanthurus_nigricauda	0	0.102287	0.0937204	0.0980039	0.361596	0.00428346
17	Acanthurus_auranticavus	0	0.103816	0.0953126	0.0995644	0.333536	0.0042518
18	Acanthurus_leucocheilus	0	0.103816	0.0953126	0.0995644	0.333536	0.0042518
19	Acanthurus_olivaceus	0	0.117464	0.109655	0.11356	0.108544	0.00390422
20	Acanthurus_reversus	0	0.117464	0.109655	0.11356	0.108544	0.00390422
21	Acanthurus_tennentii	0	0.116465	0.108622	0.112543	0.126645	0.00392126
22	Acanthurus_chirurgus	0	0.107924	0.0996706	0.103797	0.267823	0.00412678
23	Acanthurus_tractus	0	0.110815	0.102671	0.106743	0.214742	0.00407241
24	Acanthurus_bahianus	0	0.110815	0.102671	0.106743	0.214742	0.00407241
25	Acanthurus_monroviae	0	0.100756	0.0921042	0.0964299	0.385043	0.00432564
26	Acanthurus_nubilus	1	0.105081	0.0893521	0.0972165	0.460224	0.00786438
27	Ctenochaetus_hawaiiensis	0	0.108669	0.10029	0.104479	0.226916	0.00418935
28	Ctenochaetus_tominiensis	0	0.0974536	0.0885739	0.0930138	0.435859	0.00443984
29	Ctenochaetus_binotatus	0	0.109968	0.101896	0.105932	0.252758	0.00403598
30	Ctenochaetus_flavicauda	0	0.116299	0.108498	0.112399	0.147473	0.00390051
31	Ctenochaetus_strigosus	0	0.116299	0.108498	0.112399	0.147473	0.00390051
32	Ctenochaetus_cyanocheilus	0	0.115114	0.107273	0.111194	0.168802	0.00392075
33	Ctenochaetus_truncatus	0	0.115114	0.107273	0.111194	0.168802	0.00392075
34	Ctenochaetus_marginatus	0	0.108827	0.100695	0.104761	0.270224	0.00406595
35	Acanthurus_pyroferus	0	0.0994885	0.090659	0.0950737	0.392045	0.00441477
36	Ctenochaetus_striatus	0	0.0994885	0.090659	0.0950737	0.392045	0.00441477
37	Acanthurus_thompsoni	1	0.0835565	0.0665034	0.0750299	0.740395	0.00852656
38	Acanthurus_leucopareius	0	0.106918	0.0983117	0.102615	0.219382	0.00430337
39	Acanthurus_nigros	0	0.106918	0.0983117	0.102615	0.219382	0.00430337
40	Acanthurus_nigrofuscus	0	0.10349	0.0947409	0.0991153	0.284889	0.00437441
41	Acanthurus_lineatus	0	0.0866862	0.0765178	0.081602	0.538666	0.00508418
42	Acanthurus_sohal	0	0.0866862	0.0765178	0.081602	0.538666	0.00508418
43	Acanthurus_triostegus	0	0.0956638	0.0853908	0.0905273	0.270319	0.00513653
44	Acanthurus_polyzona	0	0.0956638	0.0853908	0.0905273	0.270319	0.00513653
45	Paracanthurus_hepatus	1	0.0627328	0.0416652	0.052199	0.807708	0.0105338
46	Zebrasoma_flavescens	0	0.0987564	0.0881541	0.0934553	0.189253	0.00530117
47	Zebrasoma_scopas	0	0.0987564	0.0881541	0.0934553	0.189253	0.00530117
48	Zebrasoma_rostratum	0	0.0960427	0.0853132	0.0906779	0.239504	0.00536478
49	Zebrasoma_xanthurum	0	0.0804656	0.0684607	0.0744631	0.47029	0.00600248
50	Zebrasoma_gemmatum	0	0.0720217	0.059103	0.0655624	0.583134	0.00645936
51	Zebrasoma_velifer	0	0.0765961	0.063743	0.0701695	0.459759	0.0064266
52	Zebrasoma_desjardinii	0	0.0765961	0.063743	0.0701695	0.459759	0.0064266
53	Prionurus_chrysurus	0	0.10369	0.0942192	0.0989545	0.211706	0.00473532
54	Prionurus_scalprum	0	0.10369	0.0942192	0.0989545	0.211706	0.00473532
55	Prionurus_maculatus	0	0.100419	0.0908112	0.0956151	0.273039	0.00480388
56	Prionurus_laticlavius	0	0.102647	0.0930511	0.097849	0.218797	0.0047979
57	Prionurus_biafraensis	0	0.102647	0.0930511	0.097849	0.218797	0.0047979
58	Prionurus_microlepidotus	0	0.075692	0.0632731	0.0694826	0.54714	0.00620945
59	Naso_annulatus	1	0.12153	0.103872	0.112701	0.202427	0.00882887
60	Naso_brevirostris	1	0.12153	0.103872	0.112701	0.202427	0.00882887
61	Naso_vlamingii	1	0.11168	0.0944548	0.103068	0.368169	0.00861279
62	Naso_tergus	1	0.107581	0.0904777	0.0990294	0.431482	0.00855168
63	Naso_hexacanthus	1	0.120572	0.102811	0.111692	0.204213	0.00888068
64	Naso_caesius	1	0.120572	0.102811	0.111692	0.204213	0.00888068
65	Naso_lituratus	0	0.108125	0.0998106	0.103968	0.25224	0.00415736
66	Naso_elegans	0	0.108125	0.0998106	0.103968	0.25224	0.00415736
67	Naso_unicornis	0	0.102646	0.0940965	0.0983714	0.3516	0.00427496
68	Naso_brachycentron	0	0.110207	0.102106	0.106157	0.238818	0.00405066
69	Naso_mcdadei	1	0.126056	0.108483	0.11727	0.154766	0.00878648
70	Naso_reticulatus	1	0.126056	0.108483	0.11727	0.154766	0.00878648
71	Naso_tonganus	0	0.119451	0.111779	0.115615	0.0949654	0.00383601
72	Naso_tuberosus	0	0.119451	0.111779	0.115615	0.0949654	0.00383601
73	Naso_fageni	1	0.12293	0.105519	0.114225	0.20953	0.00870549
74	Naso_lopezi	1	0.107612	0.090508	0.0990598	0.431363	0.00855176
75	Naso_maculatus	1	0.0943083	0.0772019	0.0857551	0.608471	0.0085532
76	Naso_caeruleacauda	1	0.114106	0.0957229	0.104914	0.239099	0.00919142
77	Naso_thynnoides	1	0.114106	0.0957229	0.104914	0.239099	0.00919142
78	Naso_minor	1	0.0967608	0.0791854	0.0879731	0.539643	0.00878769
79	Zanclus_cornutus	0	0.0593665	0.044718	0.0520422	0.72408	0.00732421
80	Luvarus_imperialis	1	0.0597904	0.0381151	0.0489527	0.83254	0.0108377

## Sheet: Fig3A
Luvarus_imperialis	Naso (Stem+Crown)Two scenarios	Paracanthurus_hepatus	Acanthurus_nubilus	Acanthurus_mata
ANN18895-RA	ANN17061-RA	ANN15528-RA	ANN18753-RA	ANN13454-RA
ANN06039-RA	ANN19677-RA	ANN11860-RA	ANN14062-RA	ANN13993-RA
ANN19965-RA	ANN08161-RA	ANN10565-RA	ANN03332-RA	ANN06464-RA
ANN00574-RA	ANN11263-RA	ANN18911-RA	ANN18913-RA	ANN22135-RA
ANN21729-RA	ANN15534-RA	ANN02622-RA	ANN03887-RA	ANN19328-RA
ANN06660-RA	ANN09672-RA	ANN19937-RA	ANN04726-RA	ANN00763-RA
ANN14439-RA	ANN02100-RA	ANN00948-RA	ANN09842-RA	33359at7898
ANN17367-RA	ANN03616-RA	ANN14104-RA	ANN06109-RA	78846at7898
ANN20891-RA	ANN05839-RA	ANN19332-RA	48968at7898	123040at7898
ANN20814-RA	ANN14564-RA	ANN15733-RA	85487at7898	45773at7898
ANN00765-RA	ANN19603-RA	ANN23307-RA	42516at7898	72939at7898
ANN22604-RA	ANN10458-RA	ANN19603-RA	88154at7898	85487at7898
ANN19937-RA	ANN14150-RA	ANN14231-RA		88055at7898
ANN01111-RA	ANN02786-RA	ANN05502-RA		170970at7898
ANN13684-RA	ANN22053-RA	ANN03020-RA		440534at7898
ANN16896-RA	ANN02958-RA	ANN03986-RA
ANN15528-RA	ANN07548-RA	44322at7898
ANN06134-RA	ANN10492-RA	102089at7898
ANN13032-RA	ANN21506-RA	10712at7898
ANN19615-RA	ANN09521-RA	33359at7898
ANN22548-RA	ANN15362-RA	88055at7898
ANN21637-RA	ANN09634-RA	131577at7898
ANN02958-RA	ANN05046-RA	130768at7898
ANN19650-RA	ANN13776-RA	129108at7898
ANN22873-RA	ANN01843-RA	16280at7898
ANN06536-RA	ANN14283-RA	94741at7898
ANN22057-RA	ANN10214-RA	387865at7898
ANN19490-RA	ANN05610-RA
ANN22891-RA	ANN08916-RA
ANN03408-RA	ANN04767-RA
ANN00257-RA	ANN13644-RA
ANN02576-RA	ANN22278-RA
ANN12905-RA	ANN09503-RA
ANN01573-RA	ANN05723-RA
ANN22861-RA	ANN16500-RA
ANN06109-RA	ANN06660-RA
ANN08435-RA	ANN20484-RA
ANN10572-RA	ANN05433-RA
ANN19383-RA	ANN15528-RA
ANN08766-RA	ANN17510-RA
ANN18308-RA	ANN17085-RA
ANN22809-RA	ANN08278-RA
ANN09493-RA	ANN10619-RA
ANN15625-RA	ANN20611-RA
ANN16625-RA	ANN02019-RA
ANN11993-RA	ANN13104-RA
ANN20553-RA	ANN13864-RA
ANN10620-RA	ANN03887-RA
ANN04478-RA	ANN06109-RA
ANN04208-RA	ANN10274-RA
ANN03020-RA	ANN00828-RA
ANN12403-RA	ANN04502-RA
ANN14662-RA	ANN05502-RA
ANN19333-RA	ANN14662-RA
ANN22411-RA	ANN17426-RA
ANN22760-RA	118733at7898
ANN22785-RA	85031at7898
54368at7898	114736at7898
67485at7898	10143at7898
106887at7898	90806at7898
47446at7898	47446at7898
96902at7898	45773at7898
128881at7898	125098at7898
124972at7898	77064at7898
100587at7898	99467at7898
97125at7898	116094at7898
70020at7898	117262at7898
70924at7898	18539at7898
117049at7898	117726at7898
48968at7898	41507at7898
119369at7898	105215at7898
28311at7898	94741at7898
116741at7898	122590at7898
10712at7898	16490at7898
102089at7898	103364at7898
124762at7898	ANN09544-RA
42516at7898	ANN21294-RA
45773at7898	ANN13368-RA
88370at7898	ANN10647-RA
117934at7898	ANN17346-RA
187588at7898	ANN09493-RA
296371at7898	ANN15758-RA
318795at7898	ANN15787-RA
348389at7898	ANN20877-RA
488327at7898	ANN04478-RA
	ANN06588-RA
	ANN10275-RA
	ANN17471-RA
	ANN20919-RA
	ANN08588-RA
	ANN12333-RA
	ANN12667-RA
	ANN12916-RA
	ANN15980-RA
	ANN17398-RA
	ANN15695-RA
	ANN01513-RA
	ANN07345-RA
	ANN08819-RA
	ANN04313-RA
	ANN14726-RA
	ANN01723-RA
	ANN09033-RA
	ANN15902-RA
	ANN03020-RA
	ANN08882-RA
	ANN15677-RA
	ANN22080-RA
	ANN02912-RA
	ANN03509-RA
	ANN10162-RA
	ANN20487-RA
	ANN02844-RA
	ANN01550-RA
	ANN14242-RA
	ANN15702-RA
	ANN12988-RA
	ANN15592-RA
	ANN20942-RA
	ANN16333-RA
	ANN10594-RA
	ANN19898-RA
	ANN10346-RA
	ANN15254-RA
	ANN11244-RA
	ANN03418-RA
	ANN05916-RA
	ANN03986-RA
	ANN19517-RA
	ANN06393-RA
	ANN15568-RA
	ANN06464-RA
	ANN00016-RA
	ANN18753-RA
	ANN05349-RA
	ANN12758-RA
	ANN05241-RA
	ANN17403-RA
	ANN00142-RA
	ANN13259-RA
	ANN22957-RA
	ANN23067-RA
	ANN01840-RA
	ANN13271-RA
	ANN15665-RA
	ANN16606-RA
	ANN19450-RA
	ANN22931-RA
	131982at7898
	32755at7898
	31074at7898
	108007at7898
	118095at7898
	132482at7898
	59802at7898
	113743at7898
	93195at7898
	124058at7898
	33359at7898
	88154at7898
	23898at7898
	131577at7898
	129265at7898
	84755at7898
	85407at7898
	93403at7898
	120510at7898
	124207at7898
	110114at7898
	113140at7898
	115592at7898
	116288at7898
	116741at7898
	119369at7898
	124762at7898
	124972at7898
	130768at7898
	14694at7898
	16280at7898
	42516at7898
	48968at7898
	56978at7898
	61925at7898
	85468at7898
	87601at7898
	88370at7898
	89012at7898
	94434at7898
	97125at7898
	381881at7898
	478218at7898
	506854at7898
	104726at7898
	179637at7898
	296371at7898
	334370at7898
	387865at7898
	433606at7898
	440534at7898
	451408at7898
	568810at7898
	576178at7898
	94678at7898
	349630at7898
	573147at7898
	505290at7898
	434346at7898
	348389at7898
	138528at7898

## Sheet: Fig4A
gene	fg	bg	ratio	branch	alternative	null	Proportional:Proportional Partitioned p-val	Proportional:Proportional Partitioned LRT	Proportional:Unconstrained Test p-val	Proportional:Unconstrained Test LRT	alternative branch LRT	null branch LRT
102089at7898_Aa	0.410781	0.307532	1.33574	Acanthurus_mata,Acanthurus_nubilus,Luvarus_imperialis,Naso_annulatus,Naso_brevirostris,Naso_caeruleacauda,Naso_hexacanthus,Naso_mcdadei,Naso_minor,Naso_thynnoides,Naso_vlamingii,Node21,Node23,Node25,Node6,Node8,Paracanthurus_hepatus	0.1366362665189514,0.1378168963052608,0.3992579327405881,0.121586141603185,0.1215319605439964,0.1290584908012843,0.1387275747906409,0.1264892059075551,0.1816919300847399,0.1288943570792284,0.1283746200326832,0.1184241283965806,0.1168311594678072,0.1190879468628508,0.1237510966935697,0.1529168628716226,0.1680677953255219	0.3596617125188006,0.3505049665585387,0.01987774632842232,0.5260927831860942,0.5269455001790446,0.4294407090923437,0.3437003715088541,0.4586773451365822,0.1632170339027813,0.4312076910600675,0.4368891721998833,0.5811854811346686,0.614059137684392,0.5686206526553563,0.49412523869756,0.2599926620246589,0.2008599030987626	0.390092	0.738654	0.390092	16.9618	16.1227056640314,16.09015163234335,11.53918048452124,16.55984700515273,16.56150133794972,16.33744419572304,16.06519967068061,16.41265942457494,15.01761491557545,16.34221129753178,16.35734032027403,16.65745770973217,16.70747356383163,16.63678387448908,16.4942488015904,15.69298371757122,15.32566885629785	0.8390741018361041,0.8716281335241547,5.422599281346265,0.4019327607147716,0.4002784279177831,0.6243355701444671,0.8965800951868914,0.5491203412925643,1.944164850292054,0.6195684683357285,0.6044394455934707,0.3043220561353337,0.2543062020358775,0.3249958913784212,0.4675309642771026,1.268796048296281,1.636110909569652
10712at7898_Aa	0.891916	0.864023	1.03228	Acanthurus_mata,Acanthurus_nubilus,Luvarus_imperialis,Naso_annulatus,Naso_brevirostris,Naso_caeruleacauda,Naso_hexacanthus,Naso_mcdadei,Naso_minor,Naso_thynnoides,Naso_vlamingii,Node21,Node23,Node25,Node6,Node8,Paracanthurus_hepatus	0.02345791300198885,0.02356321581967813,0.05334938036334447,0.02383945272385091,0.02381884133936618,0.1890095898296469,0.05221681598268468,0.02361224319363597,0.03232406493690998,0.02379780860333969,0.02994923877064248,0.02935451466840455,0.05829148541882756,0.02754699358890733,0.02503601566838776,0.02542233112857295,0.06517502727431368	0.9861121443806452,0.9046193742566413,0.1027438518683094,0.8214100307146287,0.8261583567521047,0.007047394406444085,0.1075088103504505,0.8850982089616853,0.3129889082123731,0.8311547121076367,0.3791131251525526,0.39958954552298,0.0852865269040306,0.4762813557954628,0.6506701152971088,0.6147266717028864,0.0675560381931054	0.759882	0.0934131	0.759882	22.1206	22.12026511548538,22.10620935188854,19.45814105231693,22.06961326818055,22.07233022646324,14.85971851959403,19.53010372021527,22.09968513360946,21.10254716970667,22.07510498188276,21.34699233220817,21.41100698218361,19.15940417715319,21.61320218491528,21.91551178742156,21.86721899261829,18.77914211552707	0.0003029940671694931,0.01435875766401296,2.662427057235618,0.05095484137200401,0.04823788308931398,7.260849589958525,2.590464389337285,0.02088297594309552,1.018020939845883,0.04546312766979099,0.7735757773443765,0.7095611273689428,2.961163932399359,0.5073659246372699,0.2050563221309858,0.2533491169342597,3.341425994025485
116741at7898_Aa	0.679518	0.669149	1.0155	Acanthurus_mata,Acanthurus_nubilus,Luvarus_imperialis,Naso_annulatus,Naso_brevirostris,Naso_caeruleacauda,Naso_hexacanthus,Naso_mcdadei,Naso_minor,Naso_thynnoides,Naso_vlamingii,Node21,Node23,Node25,Node6,Node8,Paracanthurus_hepatus	7.905212306980047e-08,5.596713081867932e-08,4.703577394238323e-08,6.251566742054848e-08,6.244233563545976e-08,7.320509065600334e-08,8.858275590828413e-08,6.940465291371822e-08,1.858590874537214e-07,7.295820803054909e-08,7.216402486687201e-08,0.1762878675108657,5.620005538720108e-08,5.91954395501304e-08,6.550298203844562e-08,1.154820737925277e-07,5.066028485600782e-08	0.2670648753402204,0.5203291563076947,0.9645658446891111,0.4112190883385392,0.4121838428481702,0.3056348063278429,0.2203592438821304,0.3366823296233509,0.07066418005965303,0.3074884177487136,0.313594954585802,1.485997991323984e-10,0.5154081976867007,0.4599507241520834,0.3753499545008327,0.1441973943789033,0.6735187961052864	0.952793	0.00350463	0.952793	56.1847	54.95290955322616,55.77142953818384,56.18269680754747,55.50939699158516,55.51217754037134,55.13522477151673,54.68264014685246,55.26164678578198,52.91714587046044,55.14323731992272,55.16919617370968,15.13750896392094,55.76159847542749,55.63865578820423,55.39879404072099,54.05208532165989,56.00715678502456	1.231760811484037,0.4132408265263621,0.001973557162727957,0.6752733731250373,0.6724928243388604,1.049445593193468,1.502030217857737,0.9230235789282233,3.267524494249756,1.041433044787482,1.015474191000521,41.04716140078926,0.4230718892827099,0.5460145765059679,0.7858763239892141,2.132585043050312,0.1775135796856375
119369at7898_Aa	2.01794	0.600435	3.3608	Acanthurus_mata,Acanthurus_nubilus,Luvarus_imperialis,Naso_annulatus,Naso_brevirostris,Naso_caeruleacauda,Naso_hexacanthus,Naso_mcdadei,Naso_minor,Naso_thynnoides,Naso_vlamingii,Node21,Node23,Node25,Node6,Node8,Paracanthurus_hepatus	4.735101200026293e-13,1.43873801761174e-12,8.082312596968677e-12,6.884492975700596e-13,6.914468997365475e-13,6.38378239159465e-13,4.295452882274731e-13,6.091793736118234e-13,4.503064587879635e-13,5.372369216161132e-13,0.009765710459011423,4.974909373345326e-13,5.031530747601209e-13,5.674349878859175e-13,6.106226635438361e-13,9.60453938603223e-13,5.473399511402022e-13	0.6322736689156899,0.09908635978752767,0.0101532144126113,0.3016427237325107,0.2994912016537495,0.3433647869191527,0.9164603931574867,0.3732876236782546,0.7328526568108455,0.4744564936606627,2.642330798607873e-14,0.5602561115120559,0.545766654237051,0.4259907087680066,0.3715966073793669,0.1781369209954842,0.4569415560416357	5.03386e-07	25.2508	5.03386e-07	82.7772	82.54818761384968,80.05698996097681,76.16936229585099,81.71026009995876,81.70071936673003,81.87934976499946,82.76617508546042,81.98448657573454,82.66066926725443,82.26559958402731,24.79560100220124,82.43791673561009,82.41222180914565,82.14344850984116,81.97885928165715,80.96407869926088,82.22380176556226	0.2289900977580146,2.720187750630885,6.607815415756704,1.066917611648933,1.076458344877665,0.8978279466082313,0.01100262614727399,0.7926911358731559,0.1165084443532578,0.5115781275803784,57.98157670940645,0.339260975997604,0.364955902462043,0.6337292017665277,0.798318429950541,1.813099012346811,0.5533759460454348
124762at7898_Aa	1.64554	1.22004	1.34876	Acanthurus_mata,Acanthurus_nubilus,Luvarus_imperialis,Naso_annulatus,Naso_brevirostris,Naso_caeruleacauda,Naso_hexacanthus,Naso_mcdadei,Naso_minor,Naso_thynnoides,Naso_vlamingii,Node21,Node23,Node25,Node6,Node8,Paracanthurus_hepatus	0.08424180675472326,0.06283566568844123,0.4348524116561714,0.06899603589539294,0.0747233401080657,0.07664004463329499,0.08668461893661705,0.07373271592541497,0.06099981327984161,0.07647103411466016,0.07583322469183174,0.06595603381533077,0.0644260492854829,0.08140464052626017,0.07112649207287725,0.05713293398526287,0.05726758204984195	0.2469299931439213,0.5696023867040767,0.004361932292210824,0.4221888713202564,0.3373622304785285,0.3152176800731681,0.229870131832547,0.3498427695909211,0.637302540774443,0.3170727132909602,0.3242376480100888,0.4842772305483571,0.5225873471004883,0.2693764248482423,0.3867113334902944,0.9892914781247092,0.9281202836059125	0.266901	1.23261	0.266901	19.2275	17.8869209862055,18.90416248243673,11.10086298927354,18.58329649840198,18.30708124784542,18.21882406539862,17.785845940537,18.35348335505114,19.00522333519984,18.22652750221141,18.25573472360566,18.7382947111164,18.81872673068119,18.00759109437058,18.47825297709733,19.22733058878748,19.21937287022865	1.340589740446831,0.3233482442155946,8.12664773737879,0.6442142282503482,0.9204294788069092,1.008686661253705,1.441664786115325,0.874027371601187,0.2222873914524826,1.000983224440915,0.9717760030466707,0.4892160155359306,0.4087839959711346,1.219919632281744,0.7492577495549995,0.0001801378648451646,0.008137856423672929
124972at7898_Aa	2.10565	0.295773	7.11914	Acanthurus_mata,Acanthurus_nubilus,Luvarus_imperialis,Naso_annulatus,Naso_brevirostris,Naso_caeruleacauda,Naso_hexacanthus,Naso_mcdadei,Naso_minor,Naso_thynnoides,Naso_vlamingii,Node21,Node23,Node25,Node6,Node8,Paracanthurus_hepatus	0,0,0,2.220446049250313e-16,5.495603971894525e-14,0,0,0,0,0,9.992007221626409e-16,0,1.820765760385257e-14,0,0,0,0	0.4027472520598208,0.4552940125428484,0.2576007133315459,6.029621246739225e-13,1.221245327087672e-15,0.4695052845020257,0.3917291741052239,0.4976378300575879,0.2479896998556933,0.4712061549936738,1.069144772714026e-13,0.6151464060133192,4.107825191113079e-15,0.6047276525126939,0.5689294132333023,0.302527776387708,0.9073910625700992	7.01079e-11	42.516	7.01079e-11	151.435	150.7347864647807,150.8774560742931,150.1532893197571,99.59748904303365,87.35368059108941,150.9117548608363,150.7013271557837,150.9749245753237,150.1003015915451,150.9157488171379,96.19952082071245,151.1821464508032,89.81009679466524,151.166970733527,151.1104178264891,150.371876571083,151.421362272685	0.7001084615055788,0.5574388519930835,1.281605606529183,51.83740588325259,64.08121433519682,0.5231400654499794,0.7335677705025319,0.4599703509625215,1.334593334741157,0.5191461091483234,55.23537410557378,0.2527484754830311,61.62479813162099,0.2679241927592102,0.32447709979715,1.063018355203212,0.01353265360125988
130768at7898_Aa	1.53179	0.986422	1.55287	Acanthurus_mata,Acanthurus_nubilus,Luvarus_imperialis,Naso_annulatus,Naso_brevirostris,Naso_caeruleacauda,Naso_hexacanthus,Naso_mcdadei,Naso_minor,Naso_thynnoides,Naso_vlamingii,Node21,Node23,Node25,Node6,Node8,Paracanthurus_hepatus	0.005965334191869065,0.005436919032055454,0.003823391771582196,0.004159395531468268,0.003857949370073777,0.005339753917255718,0.003901735927801298,0.005158324878969389,0.003958276913328285,0.005325616893195328,0.003788857907678356,0.004459194416992274,0.01799508483811785,0.004512674487744728,0.01237227132027041,0.003764953912359092,0.1040626037749051	0.2495747158425403,0.3040063347217224,0.8328967892186991,0.5932468378395443,0.7910477798056313,0.3162634370793851,0.748938917092224,0.3416081862468749,0.7047983867156001,0.3181185506324113,0.8914411474985473,0.4862213924825366,0.03148162941144461,0.4712169936629663,0.06194803897084222,0.9808863536586762,0.001232939482887829	0.0862088	2.94378	0.0862088	27.5712	26.24554273712238,26.51468843740031,27.52670963361834,27.28592328344303,27.50102684638887,26.56688884108507,27.46880065221967,26.66683876283741,27.42769727760742,26.57455934335803,27.55259845892442,27.08634824426008,22.94472040121536,27.05210475395324,24.08677803799355,27.57065151534016,17.13090609682149	1.325682749358748,1.056537049080816,0.04451585286278714,0.2853022030380998,0.07019864009225785,1.004336645396052,0.1024248342614555,0.9043867236437109,0.143528208873704,0.9966661431230932,0.01862702755670398,0.4848772422210459,4.626505085265762,0.519120732527881,3.484447448487572,0.0005739711409660231,10.44031938965963
131577at7898_Aa	1.64921	1.6851	0.978701	Acanthurus_mata,Acanthurus_nubilus,Luvarus_imperialis,Naso_annulatus,Naso_brevirostris,Naso_caeruleacauda,Naso_hexacanthus,Naso_mcdadei,Naso_minor,Naso_thynnoides,Naso_vlamingii,Node21,Node23,Node25,Node6,Node8,Paracanthurus_hepatus	0.07241798739152094,0.09481011467991618,0.08920742984444052,0.08477133643872437,0.08470458968666428,0.09396965638026589,0.1068858852523444,0.09074672480639334,0.2666135398728007,0.09376083476514907,0.09329209347658074,0.08075541604944558,0.07899503187069401,0.08171672389352724,0.08606280690087487,0.1042688430243152,0.1012071236177279	0.723960085028298,0.3000418084196823,0.3546882137285257,0.411015346550867,0.411979999296387,0.3073285115029798,0.2195873992515496,0.3381323259320262,0.02367592166980603,0.3091834175723924,0.313413874973774,0.4773400788980784,0.5131485736506378,0.4597437824758247,0.3931032395328505,0.233908401613133,0.2525784831551547	0.940669	0.00553962	0.940669	18.5407	18.41592684340276,17.46664841000302,17.6840435922777,17.86479493874413,17.86757722332482,17.49853495645243,17.03359117024752,17.62315704776006,13.42243906225076,17.50649596278413,17.52442229543999,18.03572258648251,18.11301539451915,17.99413837259863,17.81133535745653,17.12372087332506,17.23167160945354	0.1247299083124744,1.074008341712215,0.8566131594375292,0.6758618129711067,0.6730795283904172,1.042121795262801,1.507065581467714,0.9174997039551727,5.118217689464473,1.034160788931104,1.016234456275242,0.5049341652327257,0.4276413571960802,0.5465183791166055,0.7293213942587045,1.416935878390177,1.30898514226169
16280at7898_Aa	1.48702	1.47278	1.00966	Acanthurus_mata,Acanthurus_nubilus,Luvarus_imperialis,Naso_annulatus,Naso_brevirostris,Naso_caeruleacauda,Naso_hexacanthus,Naso_mcdadei,Naso_minor,Naso_thynnoides,Naso_vlamingii,Node21,Node23,Node25,Node6,Node8,Paracanthurus_hepatus	0.000871603116761821,0.0003189280172075648,0.0001855648474495819,0.000743215043046308,0.0002513877522045682,0.0008210960390764299,0.0001979566581082892,0.0002364810915334026,0.0009730268073349091,0.0001663990140594596,0.0001738427177010449,0.0001790622281877541,0.0003643678803855188,0.0009048970840843662,0.0001660854631581055,0.0001681603922263353,0.004711000760330375	0.03570799540360481,0.1902737672717356,0.5902236970324953,0.04606933650137846,0.2971313865423035,0.03927430529088238,0.4979635789749198,0.3358724268629616,0.02997887247913478,0.9434178624280363,0.7297391952157906,0.6574113433282687,0.1503429064699794,0.03364038654629942,0.9915213876712728,0.8568628338512457,0.002527252212024544	0.916486	0.0109959	0.916486	36.0492	31.63818638873636,34.33368539010189,35.75918691465995,32.07012455446966,34.96215729962569,31.80021896777544,35.58990821484622,35.12305910776195,31.33867861091494,36.04414455986989,35.92983073791038,35.85249858380848,33.98041376399487,31.53629357054524,36.04906904916061,36.01664897125738,26.92842395766638	4.410995584301418,1.715496582935884,0.2899950583778264,3.979057418568118,1.087024673412088,4.24896300526234,0.4592737581915571,0.9261228652758291,4.710503362122836,0.005037413167883642,0.1193512351273966,0.1966833892292925,2.068768209042901,4.512888402492536,0.0001129238771682139,0.03253300178039353,9.120758015371393
296371at7898_Aa	1.904	1.88522	1.00996	Acanthurus_mata,Acanthurus_nubilus,Luvarus_imperialis,Naso_annulatus,Naso_brevirostris,Naso_caeruleacauda,Naso_hexacanthus,Naso_mcdadei,Naso_minor,Naso_thynnoides,Naso_vlamingii,Node21,Node23,Node25,Node6,Node8,Paracanthurus_hepatus	2.727506821509351e-07,2.278426360913244e-07,6.760552661022601e-07,3.049670385113501e-07,0.0003019603466997145,4.624204388292696e-07,2.499934563804374e-07,5.494486405854815e-07,3.600537685777283e-07,1.363501807682965e-06,1.192807061234369e-05,2.409523071067454e-07,2.242782497496876e-07,2.501671003685146e-07,6.292934526808125e-07,6.886452169618806e-07,4.703715589249313e-07	0.4900661471255207,0.8312711992132458,0.1027995748763354,0.3883243018298347,2.212453750305432e-05,0.1865017276403123,0.604958710343948,0.141574437178706,0.2850252365333188,0.03671798792540293,0.001833234651268612,0.6719336012129411,0.9302680592182905,0.6038386646018578,0.1146924679120562,0.09996038978202826,0.1814009436892761	0.913907	0.0116881	0.913907	52.4754	51.99905440462317,52.43003598070572,49.81387091269789,51.73125276089922,34.47836658195229,50.73039732101461,52.20785387450815,50.31467311378583,51.3324635971112,48.11199079276048,42.76599139818063,52.29608679453304,52.467777865073,52.20619041479586,49.98709310724735,49.76926012839613,50.68932629004485	0.4763810373078741,0.04539946122531546,2.661564529233146,0.7441826810318162,17.99706885997875,1.745038120916433,0.2675815674228943,2.160762328145211,1.14297184481984,4.36344464917056,9.709444043750409,0.179348647398001,0.007657576858036919,0.2692450271351845,2.488342334683693,2.706175313534914,1.786109151886194
33359at7898_Aa	0.981026	0.620347	1.58142	Acanthurus_mata,Acanthurus_nubilus,Luvarus_imperialis,Naso_annulatus,Naso_brevirostris,Naso_caeruleacauda,Naso_hexacanthus,Naso_mcdadei,Naso_minor,Naso_thynnoides,Naso_vlamingii,Node21,Node23,Node25,Node6,Node8,Paracanthurus_hepatus	0.0004852572927548371,0.0005394025314846562,0.0007060458046158624,0.007773282844354412,0.0008761432191169982,0.0004648807277249922,0.0004637931443853827,0.0009782857137968781,0.0006247508909364985,0.001001983493477243,0.007947060443793008,0.00069983835107712,0.02379443899434419,0.0009816258197513639,0.0008939415965724118,0.0004697158534600065,0.0004620584520979021	0.7144582797882253,0.5183388549996886,0.2852784458479251,0.004999921615214009,0.1888592226362517,0.8898582872187402,0.9095046858746741,0.1545683824084265,0.3675571811767332,0.1480879655055118,0.004823147563827845,0.2903663173762098,0.0007855718092879549,0.1536265102847526,0.1820079386513449,0.8286759827855007,0.9569968652344198	0.00626962	7.47113	0.00626962	33.3506	33.21670106757756,32.93336834326783,32.20879478987445,25.47109872636338,31.62407131377677,33.33138796658932,33.33764630239966,31.32398852320512,32.53865911350749,31.25872923725547,25.40598058944124,32.23264354220737,22.0755497314085,31.31469813475724,31.56941371516314,33.30373670318386,33.34765801190861	0.1338645864425416,0.4171973107522717,1.141770864145656,7.879466927656722,1.726494340243335,0.01917768743078341,0.01291935162043956,2.026577130814985,0.8119065405126094,2.091836416764636,7.94458506457886,1.117922111812732,11.2750159226116,2.035867519262865,1.781151938856965,0.04682895083624317,0.002907642111495079
348389at7898_Aa	0.587044	0.509476	1.15225	Acanthurus_mata,Acanthurus_nubilus,Luvarus_imperialis,Naso_annulatus,Naso_brevirostris,Naso_caeruleacauda,Naso_hexacanthus,Naso_mcdadei,Naso_minor,Naso_thynnoides,Naso_vlamingii,Node21,Node23,Node25,Node6,Node8,Paracanthurus_hepatus	0.08782304212266756,0.1194064592339169,0.1010875268480016,0.09400472400752291,0.1100200984727401,0.1014393522766495,0.1508315281570343,0.0828944594639427,0.1664151435658943,0.2466258302258628,0.1020609207036763,0.08462152393419742,0.1052035129730123,0.1321833399433349,0.0889669078222225,0.0823331384346907,0.08389721509039616	0.5862908198147315,0.235244650255076,0.3711471444387331,0.4630276894551612,0.2925924509761522,0.367417595045498,0.1302168278166281,0.7616605292052294,0.1021678689748623,0.03863334155969533,0.360981065930128,0.6848448844960198,0.3311347046637316,0.1811552262817429,0.5586049962222457,0.7941734839729804,0.7139329218427458	0.345878	0.888521	0.345878	18.0358	17.73959116881451,16.62689891377886,17.23594526441593,17.4971995646938,16.92811126281958,17.22338561950528,15.74584772489652,17.94377396289565,15.36439271357085,13.75884751445483,17.20128815140561,17.87104243730391,17.09131021872963,16.24764408065676,17.69364008235971,17.96769922478961,17.90138510997167	0.2961742548486654,1.408866509884319,0.7998201592472469,0.5385658589693776,1.107654160843595,0.8123798041578993,2.289917698766658,0.09199146076753095,2.671372710092328,4.27691790920835,0.8344772722575726,0.1647229863592656,0.9444552049335471,1.788121343006424,0.3421253413034719,0.06806619887356646,0.1343803136915085
387865at7898_Aa	1.19438	0.426616	2.79966	Acanthurus_mata,Acanthurus_nubilus,Luvarus_imperialis,Naso_annulatus,Naso_brevirostris,Naso_caeruleacauda,Naso_hexacanthus,Naso_mcdadei,Naso_minor,Naso_thynnoides,Node21,Node25,Node6,Node8,Paracanthurus_hepatus	2.442490654175344e-15,2.220446049250313e-15,1.332267629550188e-15,1.77635683940025e-15,0.01406980444994843,1.332267629550188e-15,1.340039190722564e-13,1.554312234475219e-15,1.665334536937735e-15,2.109423746787797e-15,1.665334536937735e-15,1.332267629550188e-15,1.77635683940025e-15,3.552713678800501e-15,2.109423746787797e-15	0.2298363050079154,0.2837938162883088,0.761735367444416,0.4014879911603128,0,0.8370149896809376,0.001334973147798624,0.5143083953078833,0.4592260444656455,0.3094515242479762,0.4647976985146843,0.9933827682231459,0.4059857759412945,0.1371480881448454,0.2883136042996981	3.98435e-06	21.2724	3.98435e-06	95.6613	94.21939838079106,94.51244066024947,95.56934062159826,94.95740737839833,23.69766893681208,95.61895461988024,85.36774051257862,95.23598095085481,95.11349212306095,94.62825727383506,95.12695590627982,95.6612037348259,94.97074725251514,93.45160344198166,94.53379301309815	1.441874137258765,1.14883185780036,0.09193189645156963,0.7038651396514979,71.96360358123775,0.04231789816958553,10.29353200547121,0.4252915671950177,0.5477803949888767,1.033015244214766,0.5343166117700093,6.878322392367409e-05,0.6905252655346885,2.209669076068167,1.12747950495168
42516at7898_Aa	1.124	0.756299	1.48618	Acanthurus_mata,Acanthurus_nubilus,Luvarus_imperialis,Naso_annulatus,Naso_brevirostris,Naso_caeruleacauda,Naso_hexacanthus,Naso_mcdadei,Naso_minor,Naso_thynnoides,Naso_vlamingii,Node21,Node23,Node25,Node6,Node8,Paracanthurus_hepatus	7.105547561447878e-08,8.023260833489587e-08,2.501661422460444e-08,2.971167567533683e-08,3.376821422484966e-08,1.740953470275031e-08,1.713868358343973e-08,3.520999314332585e-08,1.700016827310691e-08,3.624163080750975e-08,0.05510390970074819,1.852545250535798e-08,2.626894135548952e-08,2.966666612369551e-08,3.556681005267848e-08,1.784051817388388e-08,1.750803979572169e-08	0.0661452937675645,0.05558809434322209,0.3400652477433957,0.2514516033709775,0.2035229064233156,0.8095841091436058,0.8840897667329795,0.1902692718801651,0.9625442634800533,0.1816998212364481,3.761769784560443e-10,0.6515530272312351,0.3112971918516458,0.2520964060955709,0.1872251381377094,0.7339920240258271,0.7894401749909756	0.0151162	5.90288	0.0151162	58.5821	55.20590851979159,54.91772929325725,57.67190077782379,57.26686548928774,56.96517413885795,58.52402314549727,58.56083235136794,56.86655473404426,58.57988077545087,56.79842023749097,19.34933491289848,58.37813836342139,57.55692200664635,57.27043763741949,56.84276712439532,58.46660842868368,58.51077701153008	3.376177596745947,3.664356823280286,0.9101853387137453,1.315220627249801,1.616911977679592,0.0580629710402718,0.02125376516960387,1.715531382493282,0.002205341086664703,1.783665879046566,39.23275120363905,0.2039477531161538,1.025164109891193,1.311648479118048,1.739318992142216,0.1154776878538541,0.07130910500745813
440534at7898_Aa	0.797005	0.61341	1.2993	Acanthurus_mata,Acanthurus_nubilus,Luvarus_imperialis,Naso_annulatus,Naso_brevirostris,Naso_caeruleacauda,Naso_hexacanthus,Naso_mcdadei,Naso_minor,Naso_thynnoides,Naso_vlamingii,Node21,Node23,Node25,Node6,Node8,Paracanthurus_hepatus	1.94654514729109e-10,4.759921345964813e-10,1.293170015514988e-10,3.487994664541638e-06,2.670084153777452e-10,4.375175777227014e-10,1.631483836916914e-10,1.162137053256629e-10,4.497937095671034e-06,1.159924378768551e-10,4.197733272093274e-10,2.163421664036491e-10,1.938031957138264e-10,2.26103136213851e-10,2.973474799716769e-10,1.105787683641779e-10,1.129236704144887e-10	0.2546480544113487,0.06723295483359848,0.5473242867027744,7.751803920985623e-07,0.1550544352059608,0.07566943489987765,0.3445267372810183,0.73117857585919,5.600659246374207e-07,0.7359948218043725,0.08022239705781131,0.2146850167651844,0.2564931399506593,0.2002362438863232,0.1320146994339475,0.9464561219867845,0.8188788838311187	0.0825979	3.01303	0.0825979	70.2322	68.93455045795054,66.88285667249511,69.87003994876068,45.81360660745122,68.21036451717555,67.07662775525387,69.33865812542717,70.11414020711527,45.18713085396485,70.11849425559922,67.17178212408362,68.69262389455798,68.94458558234146,68.59152195936076,67.96352061105972,70.2276622707468,70.17973730722588	1.297621975807488,3.349315761262915,0.3621324849973462,24.4185658263068,2.021807916582475,3.155544678504157,0.8935143083308503,0.1180322266427538,25.04504157979318,0.113678178158807,3.060390309674403,1.539548539200041,1.287586851416563,1.640650474397262,2.268651822698303,0.004510163011218538,0.05243512653214566
45773at7898_Aa	1.02882	0.656846	1.56631	Acanthurus_mata,Acanthurus_nubilus,Luvarus_imperialis,Naso_annulatus,Naso_brevirostris,Naso_caeruleacauda,Naso_hexacanthus,Naso_mcdadei,Naso_minor,Naso_thynnoides,Node21,Node25,Node6,Node8,Paracanthurus_hepatus	0.004630738426959935,0.004017024696647664,0.1777597217851885,0.006617863220209186,0.006603990242739166,0.004783674678772498,0.01228677155798907,0.00797656679068548,0.003977743780088083,0.004132636072955109,0.005844677202606063,0.004947797074309035,0.008348071751408837,0.004271964035407416,0.006865749035880442	0.5008667307913542,0.8313031962400952,0.0004465972746207081,0.2225311293341784,0.2234863458621139,0.4597038019388467,0.06830543003854805,0.1536226484797136,0.8953908840916838,0.7220236528748588,0.2886230700611545,0.4223242841657812,0.1407055460935286,0.63786277425082,0.20654292462489	0.0103089	6.58072	0.0103089	27.431	26.97786497190918,27.38558245631702,15.10456616010561,25.94299080981727,25.94912115242823,26.88434868387139,24.1076845251273,25.39505869364075,27.41367587716013,27.30440243846715,26.30493133632808,26.78712609014747,25.26073834674389,27.20941621514066,25.83547027739314	0.4530994657079646,0.04538198130012461,12.32639827751154,1.487973627799875,1.481843285188916,0.5466157537457548,3.323279912489852,2.0359057439764,0.01728856045701832,0.1265619991499989,1.126033101289067,0.643838347469682,2.170226090873257,0.2215482224764855,1.595494160224007
47446at7898_Aa	2.86295	1.66934	1.71502	Acanthurus_mata,Acanthurus_nubilus,Luvarus_imperialis,Naso_annulatus,Naso_brevirostris,Naso_caeruleacauda,Naso_hexacanthus,Naso_mcdadei,Naso_minor,Naso_thynnoides,Naso_vlamingii,Node21,Node23,Node25,Node6,Node8,Paracanthurus_hepatus	2.892251504960086e-08,3.973076267982378e-08,8.836279097312882e-08,7.41369101886491e-07,7.561171401215816e-07,1.287689504925194e-05,2.068156446100033e-08,2.29436983856246e-08,6.965115939561173e-08,5.575188954942689e-08,3.658522662597363e-08,4.664627906159069e-08,1.862099396898742e-08,6.300616350873867e-08,2.292379064350314e-08,2.751129424272136e-08,1.961388829130328e-08	0.3050811612174775,0.1796304173621324,0.05462177141216751,0.003026666515602461,0.002948622798311429,7.012475987455691e-05,0.6082871713319162,0.4765559071036867,0.07691562194616097,0.1067565423160687,0.2050569065833672,0.1398338342860362,0.8990803969642671,0.08906129134541041,0.4774453837674538,0.3338193782089907,0.7101598644062478	6.92467e-07	24.636	6.92467e-07	58.3821	57.3302896942223,56.5814616369189,54.68854586452835,49.59081762094138,49.54315073144608,42.57466145520266,58.11946404690207,57.87540626369628,55.25324072074727,55.78055041793232,56.77615431050799,56.2023539622096,58.36605662823422,55.4908815128274,57.87744795848812,57.44811637853127,58.24402340537199	1.051851037593224,1.800679094896623,3.693594867287175,8.791323110874146,8.83899000036945,15.80747927661287,0.2626766849134583,0.506734468119248,3.128900011068254,2.601590313883207,1.605986421307534,2.179786769605926,0.01608410358130641,2.891259218988125,0.504692773327406,0.9340243532842578,0.1381173264435347
48968at7898_Aa	2.03281	1.06585	1.90722	Acanthurus_mata,Acanthurus_nubilus,Luvarus_imperialis,Naso_hexacanthus,Naso_mcdadei,Naso_minor,Naso_thynnoides,Naso_vlamingii,Node21,Node6,Paracanthurus_hepatus	0.0001172314534807484,0.0009315202159753122,0.0006156090480444742,7.929610100099183e-05,7.595052316666795e-05,0.0006890811667095154,0.0006374136708088285,0.0001145591088229647,0.001314295380186237,0.0001051150256540234,0.0001041217555430851	0.289664591089406,0.01008865142515825,0.0190355937254002,0.7387738277283631,0.9863115044608458,0.01600689991162363,0.01804313056380902,0.302895302280818,0.005965049281442925,0.3597952526257022,0.3669273493759516	1.56207e-06	23.07	1.56207e-06	38.0766	36.95540023664216,31.45740412899977,32.57833716095229,37.9653725846465,38.0762855090461,32.27446387672171,32.48462322747491,37.01517638721452,30.51574923975932,37.23797209401164,37.26253591272507	1.121179629104518,6.619175736746911,5.498242704794393,0.1112072811001781,0.0002943567005786463,5.802115989024969,5.591956638271768,1.061403478532156,7.560830625987364,0.8386077717350418,0.8140439530216099
85487at7898_Aa	0.917998	0.708817	1.29511	Acanthurus_mata,Acanthurus_nubilus,Luvarus_imperialis,Naso_annulatus,Naso_brevirostris,Naso_caeruleacauda,Naso_hexacanthus,Naso_mcdadei,Naso_minor,Naso_thynnoides,Naso_vlamingii,Node21,Node23,Node25,Node6,Node8,Paracanthurus_hepatus	0.2387454586945027,0.0003634053824320693,0.0002225497825409928,0.0002460966488682104,0.0002755563665126637,0.0003311338737925773,0.0004111205955210639,0.000218357967545213,0.0001993008300792409,0.0003298578671780961,0.0003250119798910989,0.0002549781908678384,0.0002448513271249286,0.000271571888710187,0.0002914761898298313,0.0002069929113140967,0.0003701213527546043	3.22571897271029e-06,0.2077633502952917,0.5891229357151819,0.4557917978767477,0.35535040675125,0.2469991710159813,0.1663964835883313,0.6229276463793096,0.962508611484921,0.2488114765438354,0.2559099000898495,0.420260987452039,0.4612525947272142,0.3664045738421079,0.3166836996902419,0.7500408148730715,0.2009310406751924	0.259184	1.27311	0.259184	35.5744	13.8969988520671,33.98743973503088,35.28266729490633,35.01817449231658,34.72012482415448,34.23418601447838,33.65927107869265,35.33260918444012,35.57217380409475,34.24441852880409,34.28363399369164,34.92479805630455,35.03152997240568,34.75856141725171,34.57178955901873,35.47288659798824,33.93878919070858	21.67738449648596,1.58694361352218,0.2917160536467236,0.5562088562364806,0.8542585243985741,1.340197334074674,1.915112269860401,0.2417741641129396,0.00220954445831012,1.329964819748966,1.290749354861418,0.6495852922485028,0.5428533761473773,0.8158219313013433,1.00259378953433,0.1014967505648201,1.63559415784448
88055at7898_Aa	1.05704	1.05781	0.999267	Acanthurus_mata,Acanthurus_nubilus,Luvarus_imperialis,Naso_annulatus,Naso_brevirostris,Naso_caeruleacauda,Naso_hexacanthus,Naso_mcdadei,Naso_minor,Naso_thynnoides,Naso_vlamingii,Node21,Node23,Node25,Node6,Node8,Paracanthurus_hepatus	0.05632946655153437,0.02662776103561049,0.02271091418753257,0.0235747122459361,0.03503685174119664,0.04448494859281593,0.02360418384963692,0.04132130156603875,0.04609127430213267,0.04426297775385024,0.02270343313882273,0.1172910507027267,0.02997112042762562,0.02481439081037118,0.03416512918369696,0.02463031742164667,0.02577536697028771	0.08592173815217086,0.4779455666590636,0.9589917245547658,0.7294039387171865,0.2398378033769132,0.1415158302590175,0.725182342798395,0.1659984173959287,0.1311649591528743,0.1430450469457878,0.9679689091195106,0.01867854618607478,0.3482897579822372,0.5961722268682994,0.25418448202394,0.6119400409401297,0.5267489114556723	1	-5.88747e-05	1	22.2243	19.27516915929118,21.72079060650412,22.22169408505761,22.1046783555139,20.84279093340865,20.06293938213457,22.10075674831933,20.30562326156905,19.94567566342175,20.0794453925073,22.2227254994159,16.69297469975118,21.34465951445964,21.94353016176046,20.92418062818342,21.96697848285748,21.82367858791713	2.94916882905909,0.5035473818461469,0.002643903292664618,0.1196596328363739,1.38154705494162,2.161398606215698,0.1235812400309442,1.918714726781218,2.278662324928519,2.144892595842975,0.001612488934370049,5.531363288599096,0.8796784738906354,0.2808078265898075,1.30015736016685,0.2573595054927864,0.4006594004331419
88154at7898_Aa	0.795972	0.642504	1.23886	Acanthurus_mata,Acanthurus_nubilus,Luvarus_imperialis,Naso_annulatus,Naso_brevirostris,Naso_caeruleacauda,Naso_hexacanthus,Naso_mcdadei,Naso_minor,Naso_thynnoides,Naso_vlamingii,Node21,Node23,Node25,Node6,Node8,Paracanthurus_hepatus	0.2293506085629182,0.3933278800815576,0.1893804251003336,0.1875672387070585,0.1735028852435068,0.1562147791951112,0.1507729125975186,0.1601565059803713,0.1798165890615956,0.2102063354197166,0.2284659383147042,0.169769065865697,0.2012248353700747,0.1694193243751247,0.1941981490688461,0.1545434852492201,0.1507462426779121	0.1940037927670886,0.04190712015972886,0.3424263569477269,0.3529782715610137,0.4572075972633488,0.7057137596956046,0.9391331586924705,0.6247550333948688,0.4047126550544604,0.2496726539596444,0.1961587143373267,0.4943489941773122,0.2842660519276745,0.4981179561977386,0.3167062827470815,0.7506150715299001,0.9427869951653277	0.35741	0.846975	0.35741	15.7532	14.06622518637505,11.61422163117822,14.85184688257823,14.89045177374692,15.2004510403026,15.61057708706812,15.74734232276251,15.51393234621764,15.05889384198963,14.42803864244115,14.08242760990197,15.28612643220868,14.60659227544693,15.29422918119599,14.75067286081639,15.65215816139926,15.74802251915207	1.686947896405854,4.138951451602679,0.901326200202675,0.8627213090339865,0.5527220424783081,0.1425959957127816,0.005830760018397996,0.2392407365632607,0.6942792407912748,1.325134440339752,1.670745472878934,0.4670466505722288,1.146580807333976,0.4589439015849166,1.00250022196451,0.1010149213816476,0.005150563628831151
88370at7898_Aa	0.812446	2.45217	0.331317	Acanthurus_mata,Acanthurus_nubilus,Luvarus_imperialis,Naso_annulatus,Naso_brevirostris,Naso_caeruleacauda,Naso_hexacanthus,Naso_mcdadei,Naso_minor,Naso_thynnoides,Naso_vlamingii,Node21,Node23,Node25,Node6,Node8,Paracanthurus_hepatus	0,1.524542048159105e-08,0,0,0,0,0,0,0,0,0,0,0,0,0,0,0	0.04566316537535775,0,0.05290318473128064,0.1716532286751238,0.1725378433201809,0.08847745652677896,0.04123196972579024,0.1097289502961913,0.002493495117529942,0.08765705896192166,0.09371154196352371,0.2342658156829979,0.2768891692438651,0.2190066986434952,0.13792763593335,0.01454333846330269,0.0003255671988732223	7.81513e-06	19.9826	7.81513e-06	136.655	132.6613129099114,58.83551126311704,132.9083152613621,134.7868443995621,134.7945362124592,133.7534307904607,132.4888342518007,134.0971691383402,127.5099294015072,133.7384072043224,133.8458577206902,135.2405177976998,135.4729943483308,135.144421952943,134.454361364471,130.6843271053367,123.7380362970753	3.993976954244317,77.8197786010387,3.746974602793671,1.868445464593606,1.860753651696541,2.90185907369505,4.166455612355094,2.55812072581557,9.145360462648569,2.916882659833391,2.809432143465528,1.414772066455953,1.18229551582499,1.510867911212699,2.200928499684778,5.970962758819041,12.91725356708048
94741at7898_Aa	1.35758	1.47187	0.92235	Acanthurus_mata,Acanthurus_nubilus,Luvarus_imperialis,Naso_annulatus,Naso_brevirostris,Naso_caeruleacauda,Naso_hexacanthus,Naso_mcdadei,Naso_minor,Naso_thynnoides,Naso_vlamingii,Node21,Node23,Node25,Node6,Node8,Paracanthurus_hepatus	8.112649163560803e-08,3.937072923232421e-08,6.929826922297266e-07,7.46144434016216e-08,0.01663518132086994,3.909076429220448e-08,3.872024989526324e-08,3.830153372241796e-08,7.379896238557393e-08,1.088074121913252e-07,1.062417430697238e-07,6.387123130391359e-08,5.8795364910047e-08,4.113330709376584e-08,6.882936187668776e-08,1.278828789530451e-07,5.998653473948679e-08	0.1819082901418264,0.7906973486033291,0.008526954001492948,0.2082711939749344,7.174179028623939e-09,0.8169278804931777,0.8599989133516599,0.9411941876192749,0.2120559046982121,0.1153296270191395,0.119576584404177,0.2703791899857406,0.3128322635529998,0.6767062562463106,0.2380652445386569,0.09057052612590577,0.3018103140031146	0.651552	0.203949	0.651552	56.6734	54.89143025693738,56.60295478381249,49.7540777447839,55.08999165630394,23.18639148853708,56.61980333280917,56.64228635775089,56.66795282511885,55.1160600333078,54.19376804872536,54.25053658929482,55.45857246060041,55.65471444711875,56.49953744319373,55.28138049562676,53.8091910309895,55.60721656072565	1.781964434765541,0.07043990789043164,6.919316946919025,1.583403035398987,33.48700320316584,0.05359135889375466,0.03110833395203372,0.005441866584078525,1.557334658395121,2.479626642977564,2.4228581024081,1.214822231102517,1.018680244584175,0.1738572485091936,1.392014196076161,2.864203660713429,1.066178130977278
97125at7898_Aa	1.53673	1.21449	1.26533	Acanthurus_mata,Acanthurus_nubilus,Luvarus_imperialis,Naso_annulatus,Naso_brevirostris,Naso_caeruleacauda,Naso_hexacanthus,Naso_mcdadei,Naso_minor,Naso_thynnoides,Naso_vlamingii,Node21,Node23,Node25,Node6,Node8,Paracanthurus_hepatus	0.0002109232714100351,0.0004715986571504072,0.000240329794946148,0.00028140270973398,0.0001688407881259568,0.0004183819696434998,0.000182684400444999,0.0003741753164645534,0.000127918633107682,0.0001841716417694261,0.0001338978933758117,0.0002323009231879336,0.0002109000749087597,0.0002421426344092481,0.0001285266834911702,0.02618461628340618,0.0001285105429071898	0.2526390472036865,0.06366855951250872,0.1987406187405826,0.1504688553187292,0.3941541875882784,0.07735708605608438,0.334325139931636,0.09296000829432471,0.9549306720453357,0.3288846670879209,0.7269847872369681,0.2113392530534771,0.2526913664247661,0.1960736761763516,0.9008844678089493,0.0001099135761619685,0.9019269385807371	0.125937	2.34189	0.125937	36.7322	35.42354022168911,33.29304429444892,35.08058617702227,34.66469991188569,36.00610327174127,33.61261892125367,35.8001193785949,33.90983770367257,36.72899713756306,35.77890672322337,36.61029300590508,35.16996291113628,35.42382880937384,35.06081030503356,36.71667996845736,21.77389260792825,36.71700618663363	1.3086509851546,3.43914691239479,1.65160502982144,2.067491294958018,0.7260879351024414,3.119572285590039,0.9320718282488087,2.822353503171144,0.003194069280652911,0.9532844836203367,0.1218982009386309,1.562228295707428,1.308362397469864,1.671380901810153,0.01551123838635249,14.95829859891546,0.01518502021008317
ANN02958-RA_Aa	0.646551	0.426502	1.51594	Acanthurus_mata,Acanthurus_nubilus,Luvarus_imperialis,Naso_annulatus,Naso_brevirostris,Naso_caeruleacauda,Naso_hexacanthus,Naso_mcdadei,Naso_minor,Naso_thynnoides,Naso_vlamingii,Node21,Node23,Node25,Node6,Node8,Paracanthurus_hepatus	0.566639079246374,0.556343696610673,0.5422943844554569,0.5404287046988432,0.7268767860111969,0.5540982105746287,0.57075885369502,0.549484184103527,0.5310616871735736,0.5538055772669221,0.663816270918556,0.5345132793697447,0.5314562746287508,0.5357583560599782,0.5444235952745429,0.5677811354438211,0.6158723735040286	0.454842577353144,0.5043653518346372,0.5895707661660288,0.60306836455802,0.1284330544636074,0.5164020077875384,0.4372132309143127,0.5428318118576216,0.6831902383275477,0.5180082651193361,0.2039133201424298,0.6508117191790004,0.6792765679347255,0.6400441422911092,0.5749151506737284,0.4498439336587202,0.2956216373110194	0.291736	1.11159	0.291736	10.1591	9.600503071780395,9.71332009608659,9.868044125789538,9.888666368187842,7.847716392482425,9.737985989987465,9.55547365490952,9.788742745156696,9.992502469490773,9.741202149890341,8.544937061180462,9.954180938736954,9.988117890009107,9.940374781530636,9.844531758204084,9.588014155726114,9.065217793776583	0.558556149959486,0.4457391256532901,0.2910150959503426,0.270392853552039,2.311342829257455,0.4210732317524162,0.6035855668303611,0.3703164765831843,0.1665567522491074,0.4178570718495394,1.614122160559418,0.2048782830029268,0.1709413317307735,0.2186844402092447,0.3145274635357964,0.5710450660137667,1.093841427963298
ANN03020-RA_Aa	1.87029	1.02757	1.82012	Acanthurus_mata,Acanthurus_nubilus,Luvarus_imperialis,Naso_annulatus,Naso_brevirostris,Naso_caeruleacauda,Naso_hexacanthus,Naso_mcdadei,Naso_minor,Naso_thynnoides,Naso_vlamingii,Node21,Node23,Node25,Node6,Node8,Paracanthurus_hepatus	6.093439075538498e-08,5.036876560282622e-08,2.560492573522311e-08,3.764580691623109e-08,3.757528521664e-08,2.420318978568758e-08,6.584977296775207e-08,3.927515663804115e-07,2.522527198234314e-08,4.801626496409028e-08,4.734377323512007e-08,3.368958989558024e-08,3.184459740346313e-08,3.450244123737178e-08,6.233277849432284e-08,0.0003756710952589337,1.36274013817772e-06	0.1368094580051835,0.1842804691699519,0.6833521645115067,0.2998512768851113,0.3008483504613589,0.8539597225122528,0.1215457931744618,0.009859538140461033,0.7171744071370725,0.1990067747333542,0.2036082610957983,0.3672652840011742,0.4095532151023752,0.3511969788547017,0.1321358465007911,1.023008216138876e-06,0.001872791880688229	0.00251394	9.13042	0.00251394	57.7836	55.5700849047912,56.02080689214836,57.61719141093954,56.70871270194311,56.71313823518358,57.74968697515942,55.38628007496618,51.12346816624267,57.65235203214525,56.13391965467963,56.16726667335206,56.97067168900685,57.10347086759521,56.91444072889772,55.51633769594946,33.89923284081578,48.11335115460815	2.213483280752826,1.76276129339567,0.1663767746044869,1.074855483600913,1.070429950360449,0.03388121038460667,2.397288110577847,6.660100019301353,0.1312161533987819,1.649648530864397,1.616301512191967,0.8128964965371779,0.680097317948821,0.8691274566463107,2.267230489594567,23.88433534472824,9.670217030935873
ANN03887-RA_Aa	0.478604	0.326091	1.4677	Acanthurus_mata,Acanthurus_nubilus,Luvarus_imperialis,Naso_annulatus,Naso_brevirostris,Naso_caeruleacauda,Naso_hexacanthus,Naso_mcdadei,Naso_minor,Naso_thynnoides,Naso_vlamingii,Node21,Node23,Node25,Node6,Node8,Paracanthurus_hepatus	0.1664073504735205,0.1711378019616491,0.1356257454510353,0.3233113307115795,0.1888107536341178,0.1773224278311254,0.1673735796971193,0.1540668856310861,0.2134959555089521,0.1567782504261783,0.1354852374471642,0.1451176956713927,0.2253620767921394,0.2288165805980821,0.1510412395578311,0.1435566941480566,0.1494994494511946	0.3676503362783747,0.337049440993366,0.8733483105060857,0.05709329933218987,0.2519926201856021,0.3027967638756538,0.3610408940459593,0.4742382885587199,0.1782627263846313,0.4464979593528832,0.8834346523419813,0.5951856589052754,0.1535611228451536,0.1472830673746118,0.5092234268743716,0.623450567375497,0.5290403025809587	0.251345	1.31581	0.251345	16.1762	15.36457605305395,15.25454486476337,16.15075633553533,12.55629587276508,14.86394420709348,15.11433069292207,15.34189752137445,15.66408333506342,14.36411870964139,15.59664034544039,16.15467046560298,15.89384848124519,14.13965201155088,14.07600005733366,15.74050435268737,15.9351193792827,15.77993229444064	0.8115908392192068,0.921622027509784,0.02541055673782466,3.619871019508082,1.312222685179677,1.061836199351092,0.8342693708987099,0.5120835572097349,1.81204818263177,0.579526546832767,0.0214964266701827,0.2823184110279726,2.036514880722279,2.1001668349395,0.4356625395857918,0.2410475129904626,0.3962345978325175
ANN03986-RA_Aa	3.80523	2.60745	1.45937	Acanthurus_mata,Acanthurus_nubilus,Luvarus_imperialis,Naso_annulatus,Naso_brevirostris,Naso_caeruleacauda,Naso_hexacanthus,Naso_mcdadei,Naso_minor,Naso_thynnoides,Naso_vlamingii,Node21,Node23,Node25,Node6,Node8,Paracanthurus_hepatus	3.261255111064454e-05,2.331464950100504e-05,5.840235083454104e-05,2.234832766867534e-05,2.232079715647206e-05,2.638345723138258e-05,1.674159527231822e-05,2.494453906987104e-05,0.001049135087880626,2.628975011043089e-05,2.599524347812743e-05,2.077431288582954e-05,2.001083017677541e-05,2.109881186063145e-05,1.767702439958718e-05,1.821347316288691e-05,0.01257727553665311	0.1905627227121538,0.3524871868413491,0.07374281235982882,0.3840378001511617,0.3850145660908164,0.2780286575237471,0.8600270307426712,0.3089811431020663,0.001006867298821712,0.2798725000524834,0.2858126190240095,0.4487839827008333,0.4886687091756696,0.433751778280454,0.6822239102672256,0.6222225558962466,2.314891941335162e-05	0.125001	2.35351	0.125001	41.9481	40.23485787488244,41.08363660655255,38.75043966498333,41.19038308805261,41.19349048313484,40.77141874461813,41.91702390603336,40.91309370944418,31.13322452702664,40.78041071347866,40.80887792413182,41.37439840168008,41.4686633497181,41.33536299636921,41.78048644817886,41.70536350634598,24.03720069587598	1.713261740638018,0.864483008967909,3.197679950537122,0.7577365274678414,0.7546291323856167,1.176700870902323,0.03109570948709006,1.035025906076271,10.81489508849381,1.167708902041795,1.139241691388634,0.573721213840372,0.4794562658023551,0.6127566191512415,0.1676331673415916,0.2427561091744792,17.91091891964447
ANN04478-RA_Aa	4.12833	2.05151	2.01234	Acanthurus_mata,Acanthurus_nubilus,Luvarus_imperialis,Naso_annulatus,Naso_brevirostris,Naso_caeruleacauda,Naso_hexacanthus,Naso_mcdadei,Naso_minor,Naso_thynnoides,Naso_vlamingii,Node21,Node23,Node25,Node6,Node8,Paracanthurus_hepatus	8.153657249376778e-08,6.978137034874266e-08,3.86885714576124e-08,5.432236538371882e-08,4.60605363850064e-08,6.664944762757585e-08,0.380986983018983,4.073969428475266e-08,4.329049019258235e-08,3.929546321668198e-08,3.953931337896677e-08,4.949429044387443e-08,9.194044159333004e-08,5.057929042262543e-08,4.28774060701187e-08,4.148255405844736e-08,4.656946961389963e-08	0.1733015632749293,0.2230252787186897,0.7649512999346716,0.3450488754531554,0.4788915899066316,0.2407940276627061,2.009836741478921e-11,0.6456994186319247,0.5513997799864394,0.7224703210971004,0.7075423064880488,0.4125702299088001,0.1435621068334811,0.3952697326028204,0.5643878526351717,0.614243363478693,0.4677184360659365	0.000858494	11.1103	0.000858494	56.7336	54.87946129522834,55.24881233499991,56.64421852928899,55.8420283935734,56.23222432534203,55.35767130682689,11.77246681701035,56.52224544034425,56.37879522853063,56.60747264462998,56.59286652067976,56.06222881334907,54.59425428044551,56.01094143580849,56.40144711203402,56.47956886900647,56.20624963369073	1.854149413757568,1.484798373985996,0.08939217969691526,0.8915823154125064,0.5013863836438759,1.37593940215902,44.96114389197555,0.2113652686416572,0.3548154804552723,0.1261380643559278,0.1407441883061438,0.6713818956368414,2.139356428540395,0.7226692731774165,0.3321635969518866,0.2540418399794362,0.5273610752951754
ANN05502-RA_Aa	0.32903	0.432816	0.760208	Acanthurus_mata,Acanthurus_nubilus,Luvarus_imperialis,Naso_annulatus,Naso_brevirostris,Naso_caeruleacauda,Naso_hexacanthus,Naso_mcdadei,Naso_minor,Naso_thynnoides,Naso_vlamingii,Node21,Node23,Node25,Node6,Node8,Paracanthurus_hepatus	0.4500629372125712,0.5238321806032925,0.4488352441784482,0.4246482963452154,0.4245565998677504,0.4375443124082234,0.4524932736106064,0.4331557798119057,0.5156496141525769,0.4372725387769327,0.4359432344931751,0.4192577493888602,0.4165095479607401,0.4203965044037182,0.4281188492614372,0.475012081703339,0.6831496315403474	0.4475016154363693,0.2328947412085315,0.4532892115958492,0.6022857765142648,0.6030341072434885,0.5131568981918243,0.4363976529621513,0.5404111874228734,0.2485286789535334,0.5147697583724598,0.5227954703526607,0.6502271357831395,0.6784973185405285,0.6393586429628266,0.5753615782500314,0.3512288217155076,0.07534540809319346	0.540612	0.374408	0.540612	11.4961	10.91913105911067,10.0730086979479,10.93368909276865,11.22454098829758,11.22565918423447,11.06847869792955,10.89036673263581,11.12132495116066,10.16454764393825,11.07174374348233,11.08772820540503,11.29048927281178,11.32428085025003,11.27652121551228,11.18230959127663,10.62709060684915,8.333553175251836	0.576972097633643,1.423094458796413,0.5624140639756661,0.2715621684467351,0.2704439725098382,0.427624458814762,0.6057364241084997,0.3747782055836524,1.331555512806062,0.4243594132619819,0.4083749513392831,0.2056138839325286,0.1718223064942777,0.2195819412320361,0.3137935654676767,0.8690125498951602,3.162549981492475
ANN06109-RA_Aa	4.70603	3.32715	1.41443	Acanthurus_mata,Acanthurus_nubilus,Luvarus_imperialis,Naso_annulatus,Naso_brevirostris,Naso_caeruleacauda,Naso_hexacanthus,Naso_mcdadei,Naso_minor,Naso_thynnoides,Naso_vlamingii,Node21,Node23,Node25,Node6,Node8,Paracanthurus_hepatus	7.996370625373839e-05,0.0122437159051072,0.0001029796215420431,0.0001436123422262625,0.000130546646119778,0.0001782241088307268,8.164853572600883e-05,7.489807814919924e-05,7.861997368974194e-05,0.0001770533503415717,0.000173227413893029,0.0001124224344295488,0.0001052074053551344,0.0001154659255531154,0.0001425749152450528,7.589222449577715e-05,0.001541050460523996	0.6810920952333765,0.0001833534391771918,0.3647060379295556,0.1943144641410639,0.2307030111954572,0.1337937995894253,0.6370754201038495,0.9818081262022823,0.723379396391993,0.1352931931557048,0.1403978177556988,0.3058003670757341,0.3490271660432668,0.2903603832969981,0.1968318312065179,0.8527960544754253,0.004586535391484126	0.0609667	3.51089	0.0609667	38.1127	37.94379096395141,24.11826460851034,37.29106694153461,36.42809097165173,36.67616818791794,35.86476615470838,37.89010255520088,38.11217010096198,37.98741230757469,35.88199748348143,35.93909648648378,37.06396266670527,37.23569910706829,36.99474042050224,36.44696292323306,38.07826047171011,30.07703235053259	0.1688990731581725,13.99442542859924,0.8216230955749779,1.68459906545786,1.436521849191649,2.24792388240121,0.2225874819087039,0.0005199361476115882,0.1252777295349006,2.23069255362816,2.17359355062581,1.048727370404322,0.8769909300413019,1.117949616607348,1.665727113876528,0.03442956539947772,8.035657686576997
ANN06464-RA_Aa	0.827221	0.793233	1.04285	Acanthurus_mata,Acanthurus_nubilus,Luvarus_imperialis,Naso_annulatus,Naso_brevirostris,Naso_caeruleacauda,Naso_hexacanthus,Naso_mcdadei,Naso_minor,Naso_thynnoides,Naso_vlamingii,Node21,Node23,Node25,Node6,Node8,Paracanthurus_hepatus	0.6224734614789148,0.636494841485095,0.5973202355285427,0.714871413826766,0.610742775682272,0.6317096595174108,0.6169022998650107,0.6251274102101326,0.5722090723542956,0.6568229563268553,0.6301312804985437,0.6014883220157139,0.5966645654527246,0.6034754487290604,0.6169457587951248,0.6931445078986529,0.5837377635982832	0.4599848986468427,0.4035022108757306,0.6011467127596284,0.2120837276285343,0.5175190960956311,0.4215464480839938,0.4859071440524741,0.4484041954769931,1,0.3378535122519436,0.4277603760568843,0.5725123467574688,0.6059242887048627,0.5598004233754759,0.4856957695127234,0.251305866757645,0.7229754157728564	0.903735	0.0146274	0.903735	9.53964	8.993704514206684,8.841771504029339,9.26636607247724,7.982490860940061,9.120801259635073,8.893635991949623,9.054059324155105,8.964953435398684,9.539636910002855,8.621076530412438,8.910739432333003,9.221139011198602,9.273483168036137,9.199586032542811,9.05358848837409,8.223606373264147,9.413976285520903	0.545931412740174,0.6978644229175188,0.2732698544696177,1.557145066006797,0.4188346673117849,0.645999934997235,0.4855766027917525,0.5746824915481739,-9.830559974943753e-07,0.9185593965344196,0.6288964946138549,0.3184969157482556,0.2661527589107209,0.3400498944040464,0.4860474385727684,1.316029553682711,0.1256596414259548
ANN06660-RA_Aa	2.3656	1.98764	1.19016	Acanthurus_mata,Acanthurus_nubilus,Luvarus_imperialis,Naso_annulatus,Naso_brevirostris,Naso_caeruleacauda,Naso_hexacanthus,Naso_mcdadei,Naso_minor,Naso_thynnoides,Naso_vlamingii,Node21,Node23,Node25,Node6,Node8,Paracanthurus_hepatus	0.04581093616837406,0.07247448749986518,0.05257516277759267,0.04150025558383852,0.05290307392023397,0.04662048949442621,0.03705703912089242,0.05360511937341117,0.03070055749365652,0.0317372486123173,0.06939602341228701,0.04638684976090413,0.04342146489017107,0.04778728438229873,0.03049368367373295,0.03323732641724597,0.04853147342226349	0.2499595127550828,0.08989919743629016,0.1818773416894833,0.3178072043403958,0.1793421204938753,0.2398381112352436,0.4279792460182669,0.1740956733801754,0.8831021931262085,0.7204818601279526,0.09872360426048743,0.2426906939409409,0.2842437739251553,0.2263625397434766,1,0.5990251568744052,0.2183858785915059	0.30341	1.05915	0.30341	21.2894	19.96587029783132,18.41322277608106,19.50718338659226,20.29145087635879,19.48633301181508,19.90785502296239,20.66109938256795,19.44208247410279,21.26778015672789,21.16136878540237,18.56335715659952,19.92450387925874,20.14271337263835,19.82582768436623,21.28941091028264,21.01293157460077,19.77445400098895	1.323529970306481,2.87617749205674,1.782216881545537,0.9979493917790023,1.80306725632272,1.381545245175403,0.6283008855698426,1.847317794035007,0.02162011140990217,0.1280314827354232,2.726043111538274,1.36489638887906,1.146686895499442,1.463572583771565,-1.064214484358672e-05,0.2764686935370264,1.514946267148844
ANN09493-RA_Aa	0.250637	0.158372	1.58259	Acanthurus_mata,Acanthurus_nubilus,Luvarus_imperialis,Naso_annulatus,Naso_brevirostris,Naso_caeruleacauda,Naso_hexacanthus,Naso_mcdadei,Naso_minor,Naso_thynnoides,Naso_vlamingii,Node21,Node23,Node25,Node6,Node8,Paracanthurus_hepatus	0.4177054631625962,0.4125282509794038,0.8008501889722217,0.4046043971043275,0.4045545777279551,0.4113248915180221,0.4196420367769584,0.6370699799983703,0.4524032266362823,0.4111801533745761,0.410725169443126,0.401671935507102,0.4001739624591841,0.4022920750909812,0.4045916672976344,0.431135513628907,0.476683102367126	0.5753307184510763,0.6171015810061022,0.03113949284356132,0.6972445686517329,0.6978378165445416,0.6278020148127186,0.5611989387300752,0.09498042384400285,0.3922438443025866,0.6291182490158027,0.6332985648993537,0.7349713303451872,0.7569761096616568,0.7264657836157333,0.6973960171459774,0.4894824887533018,0.3135570372421239	0.391998	0.732736	0.391998	11.6234	11.30956168673583,11.37344358577297,6.978149979682712,11.47205173454859,11.47267500144198,11.38835275463293,11.28577336597641,8.835536367551185,10.89143120097515,11.39014757461473,11.3957917891189,11.50881013222124,11.52764409693054,11.50102445286825,11.47221098721911,11.14574227846924,10.60777260744885	0.3138442607439629,0.249962361706821,4.645255967797084,0.15135421293121,0.150730946037811,0.2350531928468627,0.3376325815033852,2.787869579928611,0.7319747465046476,0.2332583728650661,0.2276141583608933,0.1145958152585536,0.0957618505492519,0.1223814946115453,0.1511949602606819,0.4776636690105533,1.015633340030945
ANN14662-RA_Aa	2.54508	1.3899	1.83112	Acanthurus_mata,Acanthurus_nubilus,Luvarus_imperialis,Naso_annulatus,Naso_brevirostris,Naso_caeruleacauda,Naso_hexacanthus,Naso_mcdadei,Naso_minor,Naso_thynnoides,Naso_vlamingii,Node21,Node23,Node25,Node6,Node8,Paracanthurus_hepatus	1.441178293259959e-06,1.295887521624017e-06,4.515111822522844e-05,1.09508268741898e-06,1.093975993127216e-06,1.261384267925436e-06,9.118766659543809e-07,1.203996827014997e-06,9.146183084229875e-07,1.25766809078165e-06,1.239180546841467e-06,0.0385957753243874,9.982662674268283e-07,1.044787293347227e-06,1.144427890564792e-06,1.877434196217997e-06,8.580934179880373e-07	0.2607780457635664,0.3158859585335876,0.001713278478330693,0.439887353103708,0.4408303028388878,0.3322138410567836,0.6963774987166458,0.3631396189544402,0.6895740652580167,0.3340660204479095,0.3435736651604322,8.393915107429706e-08,0.5420071028342996,0.487339055553752,0.4015558238868059,0.1669954468840119,0.9441073540955616	0.0264848	4.92409	0.0264848	49.2417	47.97706452430702,48.23578172099519,39.40782010455564,48.64511018826488,48.6475662644998,48.30143748925934,49.08941855990656,48.41468008021866,49.08213953352129,48.30861470011132,48.34463533032499,20.52870440929405,48.86985390719678,48.759290445538,48.5380240401646,47.33197612050435,49.23677118964838	1.264621857818838,1.005904661130671,9.833866277570223,0.596576193860983,0.594120117626062,0.9402488928665207,0.1522678222193008,0.827006301907204,0.1595468486045775,0.9330716820145426,0.8970510518008723,28.71298197283181,0.3718324749290787,0.4823959365878636,0.7036623419612624,1.909710261621512,0.004915192477483288
ANN15528-RA_Aa	1.58357	1.28338	1.2339	Acanthurus_mata,Acanthurus_nubilus,Luvarus_imperialis,Naso_annulatus,Naso_brevirostris,Naso_caeruleacauda,Naso_hexacanthus,Naso_mcdadei,Naso_minor,Naso_thynnoides,Naso_vlamingii,Node21,Node23,Node25,Node6,Node8,Paracanthurus_hepatus	0.01571250997738183,0.0150379443098505,0.01811007987525304,0.01194347531146434,0.01192599717904796,0.008438663835800608,0.01811619601205561,0.009004879474578953,0.01263940109593986,0.008446830525622118,0.008473450297857732,0.01029933383959269,0.01047189009384719,0.01115528542801969,0.008886123177679006,0.02501547105376034,0.0942317819676981	0.1678258990192839,0.1835960218933793,0.1262242157201339,0.3008597903749617,0.301857029406115,0.8525048273496935,0.1261398471989709,0.6338948314568573,0.2652616048942601,0.8465993848217266,0.8288595125241632,0.4286658608741565,0.4109451540993886,0.3522605671134855,0.6650346341054573,0.06739657625273554,0.005297858988831394	0.326677	0.962024	0.326677	25.2634	23.36115735134172,23.49514197012286,22.92507709809752,24.19303513398563,24.19744232087987,25.22884690502724,22.92403562305753,25.03659841555373,24.02232710406724,25.22598796983038,25.21668732014177,24.63697903290677,24.58734977789709,24.39811731096597,25.07594909579029,21.91809938029974,17.48856355181533	1.902257066367838,1.768272447586696,2.338337319612037,1.070379283723923,1.065972096829682,0.03456751268231528,2.339378794652021,0.2268160021558288,1.241087313642311,0.03742644787917015,0.04672709756778204,0.6264353848027895,0.6760646398124663,0.8652971067435828,0.1874653219192624,3.345315037409819,7.774850865894223
ANN18753-RA_Aa	0.784903	0.896434	0.875584	Acanthurus_mata,Acanthurus_nubilus,Luvarus_imperialis,Naso_annulatus,Naso_brevirostris,Naso_caeruleacauda,Naso_hexacanthus,Naso_mcdadei,Naso_minor,Naso_thynnoides,Naso_vlamingii,Node21,Node23,Node25,Node6,Node8,Paracanthurus_hepatus	0.001051733203823457,0.0002723826470915069,0.000274249330015186,0.0004978704871112516,0.0004964893612386945,0.000264301989891802,0.001131069590420086,0.000634500248352321,0.0002543357851086947,0.0007151820327577774,0.0006983510609495092,0.000473997206337784,0.0003881169691636321,0.000437466589901625,0.0005543821200141297,0.0004592400600718083,0.003617293041481284	0.05042109248717019,0.6521715952178527,0.6381300606079068,0.1790093347215552,0.1799067311032807,0.7250179506540424,0.04479756676565594,0.1170090131932845,0.8809629212357495,0.09545968701056928,0.09937901528939319,0.1956720914809928,0.2853756057367002,0.2268990901328198,0.1478791547040715,0.2073452150857488,0.007014716156444667	0.441212	0.593127	0.441212	34.9539	31.12646923541797,34.75069589025316,34.73267303819648,33.14803966098953,33.15547478126518,34.83013374741586,30.92762498898719,32.49696249817043,34.93144447517352,32.17406239611682,32.23838820954279,33.27948311245109,33.81255874406816,33.49367409223487,32.85987651677442,33.36400268148918,27.68467223396783	3.827399898892509,0.2031732440573251,0.2211960961139994,1.805829473320955,1.798394353045296,0.1237353868946229,4.02624414532329,2.456906636140047,0.02242465913695924,2.779806738193656,2.715480924767689,1.674386021859391,1.141310390242325,1.460195042075611,2.09399261753606,1.589866452821298,7.269196900342649
ANN19603-RA_Aa	1.07344	1.32472	0.810317	Acanthurus_mata,Acanthurus_nubilus,Luvarus_imperialis,Naso_annulatus,Naso_brevirostris,Naso_caeruleacauda,Naso_hexacanthus,Naso_mcdadei,Naso_minor,Naso_thynnoides,Naso_vlamingii,Node21,Node23,Node25,Node6,Node8,Paracanthurus_hepatus	0.01509811358674273,0.01143954572139039,0.01794141913646718,0.005337863540651688,0.003857149517697223,0.006042832179630087,0.00558305188386643,0.003936081162847826,0.0149659664175199,0.004047763901564028,0.003905059616829409,0.00500665588757887,0.00579279689325729,0.004791414384405557,0.00806473971482502,0.003852260479778269,0.007590439527854542	0.04484024725757119,0.07431778670184686,0.03284819484786239,0.3323580603257893,0.9383465564159814,0.254285975631684,0.3009986796608057,0.8005321195511765,0.04555885946971139,0.7045123571673433,0.8390891115888923,0.3850265169470463,0.2780138846144079,0.4281233587313332,0.1430394313524374,0.9612377731348158,0.160822595252564	0.220756	1.49945	0.220756	27.5076	23.48296372958976,24.32261888720495,22.95392778589849,26.56791340038308,27.5016187852134,26.20799974590227,26.43783717750648,27.44376520980586,23.50977062619586,27.36378131479069,27.46636867100278,26.7530103451727,26.33082830959574,26.87969256392262,25.36264868193484,27.50523953135325,25.54112724859442	4.024637797967443,3.184982640352246,4.553673741658713,0.9396881271741222,0.005982742343803693,1.299601781654928,1.069764350050718,0.06383631775133836,3.99783090136134,0.1438202127665136,0.04123285655441578,0.7545911823845017,1.176773217961454,0.6279089636345816,2.144952845622356,0.002361996203944727,1.966474278962778
ANN19937-RA_Aa	0.334641	0.323172	1.03549	Acanthurus_mata,Acanthurus_nubilus,Luvarus_imperialis,Naso_annulatus,Naso_brevirostris,Naso_caeruleacauda,Naso_hexacanthus,Naso_mcdadei,Naso_minor,Naso_thynnoides,Naso_vlamingii,Node21,Node23,Node25,Node6,Node8,Paracanthurus_hepatus	0.6291809355816935,0.6081253453431676,0.5456547291432867,0.5740365395320048,0.5761327959393454,0.6038182870993347,0.5471035971998277,0.5947218342282132,0.5339164244554107,0.6026457355705017,0.6013781187481846,0.5643059811197166,0.5574038130369177,0.5668635257494532,0.6141703886567677,0.6345282896288209,0.5298422714433348	0.2912237352637823,0.3466121394533744,0.6514757164302079,0.4728528054994794,0.4631928267632432,0.3596473871297945,0.6390235827897659,0.3895273959458665,0.7853314759706073,0.3633134109141609,0.3673356652052138,0.5224976835826906,0.563716927350286,0.5086012017957766,0.3293800617324065,0.2790104439796767,0.864932131824219	0.910571	0.0126155	0.910571	10.035	8.921036720525535,9.149170596064323,9.830947490552717,9.51969059041312,9.496823848872282,9.19586802812546,9.814970729380548,9.294575372266081,9.960802457459977,9.208584709670959,9.222334467390283,9.626031860028434,9.701682882941896,9.59804826264508,9.083658524382372,8.863088554398928,10.00605843536232	1.113955448715842,0.8858215731770542,0.2040446786886605,0.5153015788282573,0.5381683203690955,0.8391241411159172,0.2200214398608296,0.7404167969752962,0.07418971178140055,0.8264074595704187,0.8126577018510943,0.4089603092129437,0.3333092862994818,0.4369439065962979,0.9513336448590053,1.171903614842449,0.0289337338790574
